# Supplementary material for: (Acetyl­acetonato-κ2 O,O′)aqua­[2-(2-nitro­phen­oxy)-N′-(2-oxidobenzyl­idene-κO)acetohydrazidato-κ2 O,N′]manganese(III)
Source: Acta Crystallogr Sect E Struct Rep Online. 2009 Jul 25;65(Pt 8):m986. doi: 10.1107/S1600536809028177 (PMC2977142; doi:10.1107/S1600536809028177)
Supplement: Supplementary file 1 [file e-65-0m986-sup1.cif]

##############################################################################
###                                                                        ###
###        Electronic paper (Acta Crystallographica Section E)             ###
###                                                                        ###
##############################################################################
#                                                                            #
# This CIF contains the data in a paper accepted for publication in Acta     #
# Crystallographica Section E. It conforms to the requirements of Notes      #
# for Authors for Section E, and has been peer reviewed under the auspices   #
# of the IUCr Commission on Journals.                                        #
#                                                                            #
# Full details of the Crystallographic Information File format               #
# are given in the paper "The Crystallographic Information File (CIF):       #
# a New Standard Archive File for Crystallography" by S. R. Hall, F. H.      #
# Allen and I. D. Brown [Acta Cryst. (1991), A47, 655-685].                  #
#                                                                            #
# The current version of the core CIF dictionary is obtainable from          #
# ftp://ftp.iucr.org/pub/cif_core.dic. The current version number is 2.4.    #
#                                                                            #
# Software is freely available for graphical display of the structure(s) in  #
# this CIF.  For information consult the CIF home page http://www.iucr.org/  #
# cif/home.html                                                              #
#                                                                            #
# This file may be used for bona fide research purposes within the           #
# scientific community so long as proper attribution is given to the journal # 
# article from which it was obtained.                                        #
#                                                                            #
##############################################################################
                                             
data_I
_audit_creation_method     SHELXL-97
_chemical_name_systematic
;
(Acetylacetonato-\k^2^<i>O</i>,<i>O</i>')aqua[2-(2-nitrophenoxy)-<i>N</i>'-
(2-oxidobenzylidene-\k<i>O</i>)acetohydrazidato-\
\k^2^<i>O</i>,<i>N</i>']manganese(III)
;
_chemical_name_common     ?
_chemical_formula_moiety     'C20 H20 Mn N3 O8'
_chemical_formula_sum     'C20 H20 Mn N3 O8'
_chemical_formula_iupac     '[Mn (C15 H11 N3 O5) (C5 H7 O2) (H2 O)]'
_chemical_formula_weight     485.33
_chemical_melting_point     ?
_symmetry_cell_setting     monoclinic
_symmetry_space_group_name_H-M     'P 21/c'
_symmetry_space_group_name_Hall     '-P 2ybc'
loop_
    _symmetry_equiv_pos_as_xyz
    'x, y, z'
    '-x, y+1/2, -z+1/2'
    '-x, -y, -z'
    'x, -y-1/2, z-1/2'
_cell_length_a     8.5217(6)
_cell_length_b     13.9263(10)
_cell_length_c     17.6311(10)
_cell_angle_alpha     90.00
_cell_angle_beta     92.725(3)
_cell_angle_gamma     90.00
_cell_volume     2090.0(2)
_cell_formula_units_Z     4
_cell_measurement_reflns_used     4921
_cell_measurement_theta_min     2.31
_cell_measurement_theta_max     27.48
_cell_measurement_temperature     293(2)
_exptl_crystal_description     prism
_exptl_crystal_colour     red-black
_exptl_crystal_size_max     0.58
_exptl_crystal_size_mid     0.32
_exptl_crystal_size_min     0.27
_exptl_crystal_density_diffrn     1.542
_exptl_crystal_density_meas     ?
_exptl_crystal_density_method     'not measured'
_exptl_crystal_F_000     1000
_exptl_absorpt_coefficient_mu     0.685
_exptl_absorpt_correction_type     'multi-scan'
_exptl_absorpt_process_details
                               '(TEXRAY; Molecular Structure Corporation, 1999)'
_exptl_absorpt_correction_T_min     0.7659
_exptl_absorpt_correction_T_max     0.8321
_exptl_special_details
;
;
_diffrn_ambient_temperature     293(2)
_diffrn_radiation_type     MoK\a
_diffrn_radiation_wavelength     0.71073
_diffrn_radiation_source     'fine-focus sealed tube'
_diffrn_radiation_monochromator     graphite
_diffrn_measurement_device_type     'Rigaku R-AXIS RAPID Imaging Plate'
_diffrn_measurement_method     \w
_diffrn_detector_area_resol_mean     ?
_diffrn_reflns_number     4735
_diffrn_reflns_av_R_equivalents     0.0464
_diffrn_reflns_av_sigmaI/netI     0.0635
_diffrn_reflns_theta_min     2.31
_diffrn_reflns_theta_max     27.48
_diffrn_reflns_theta_full     27.48
_diffrn_measured_fraction_theta_max     0.990
_diffrn_measured_fraction_theta_full     0.990
_diffrn_reflns_limit_h_min     0
_diffrn_reflns_limit_h_max     11
_diffrn_reflns_limit_k_min     0
_diffrn_reflns_limit_k_max     18
_diffrn_reflns_limit_l_min     -22
_diffrn_reflns_limit_l_max     22
_diffrn_standards_number     ?
_diffrn_standards_interval_count     ?
_diffrn_standards_interval_time     ?
_diffrn_standards_decay_%     ?
_refine_special_details
;
Refinement of <i>F</i>^2^ against ALL reflections. The weighted <i>R</i>-factor
<i>wR</i> and goodness of fit <i>S</i> are based on <i>F</i>^2^, conventional
<i>R</i>-factors <i>R</i> are based on <i>F</i>, with <i>F</i> set to zero for
negative <i>F</i>^2^. The threshold expression of <i>F</i>^2^ >
\s(<i>F</i>^2^) is used only for calculating <i>R</i>-factors(gt) <i>etc</i>.
and is not relevant to the choice of reflections for refinement.
<i>R</i>-factors based on <i>F</i>^2^ are statistically about twice as large
as those based on <i>F</i>, and <i>R</i>- factors based on ALL data will be
even larger.
;
_reflns_number_total     4735
_reflns_number_gt     3155
_reflns_threshold_expression     I>2\s(I)
_refine_ls_structure_factor_coef     Fsqd
_refine_ls_matrix_type     full
_refine_ls_R_factor_all     0.0620
_refine_ls_R_factor_gt     0.0379
_refine_ls_wR_factor_gt     0.0809
_refine_ls_wR_factor_ref     0.0858
_refine_ls_goodness_of_fit_ref     0.876
_refine_ls_restrained_S_all     0.876
_refine_ls_number_reflns     4735
_refine_ls_number_parameters     293
_refine_ls_number_restraints     2
_refine_ls_hydrogen_treatment     constr
_refine_ls_weighting_scheme     calc
_refine_ls_weighting_details
                  'calc w=1/[\s^2^(Fo^2^)+(0.042P)^2^] where P=(Fo^2^+2Fc^2^)/3'
_atom_sites_solution_hydrogens     geom
_atom_sites_solution_primary     direct
_atom_sites_solution_secondary     difmap
_refine_ls_shift/su_max     ?
_refine_ls_shift/su_max_lt     0.001
_refine_ls_shift/su_mean     0.000
_refine_diff_density_max     0.413
_refine_diff_density_min     -0.260
_refine_ls_extinction_method     none
_refine_ls_extinction_coef     ?
loop_
    _atom_type_symbol
    _atom_type_description
    _atom_type_scat_dispersion_real
    _atom_type_scat_dispersion_imag
    _atom_type_scat_source
    'C' 'C' 0.0033 0.0016
                         'International Tables Vol C Tables 4.2.6.8 and 6.1.1.4'
    'H' 'H' 0.0000 0.0000
                         'International Tables Vol C Tables 4.2.6.8 and 6.1.1.4'
    'N' 'N' 0.0061 0.0033
                         'International Tables Vol C Tables 4.2.6.8 and 6.1.1.4'
    'O' 'O' 0.0106 0.0060
                         'International Tables Vol C Tables 4.2.6.8 and 6.1.1.4'
    'Mn' 'Mn' 0.3368 0.7283
                         'International Tables Vol C Tables 4.2.6.8 and 6.1.1.4'
_computing_data_collection     'TEXRAY (Molecular Structure Corporation, 1999)'
_computing_cell_refinement     'TEXRAY (Molecular Structure Corporation, 1999)'
_computing_data_reduction     'TEXSAN (Molecular Structure Corporation, 1999)'
_computing_structure_solution     'SHELXS98 (Sheldrick, 2008)'
_computing_structure_refinement     'SHELXL98 (Sheldrick, 2008)'
_computing_molecular_graphics     'ORTEX (McArdle, 1995)'
_computing_publication_material     'SHELXL97 (Sheldrick, 2008)'
loop_
    _atom_site_type_symbol
    _atom_site_label
    _atom_site_fract_x
    _atom_site_fract_y
    _atom_site_fract_z
    _atom_site_U_iso_or_equiv
    _atom_site_adp_type
    _atom_site_calc_flag
    _atom_site_refinement_flags
    _atom_site_occupancy
    _atom_site_disorder_assembly
    _atom_site_disorder_group
    Mn Mn1 0.42210(3) 0.18422(2) 0.481380(18) 0.03308(10) Uani d . 1 . .
    N N1 0.57698(19) 0.27034(12) 0.53316(9) 0.0331(4) Uani d . 1 . .
    N N2 0.73611(19) 0.24037(13) 0.53073(10) 0.0375(4) Uani d . 1 . .
    N N3 0.8041(2) 0.02849(16) 0.26015(12) 0.0533(5) Uani d . 1 . .
    O O1 0.25674(16) 0.25554(11) 0.52037(9) 0.0418(4) Uani d . 1 . .
    O O2 0.61556(15) 0.11671(10) 0.46352(8) 0.0378(3) Uani d . 1 . .
    O O3 0.90604(16) 0.07570(10) 0.41027(8) 0.0388(3) Uani d . 1 . .
    O O4 0.8243(2) -0.04084(13) 0.30114(10) 0.0592(5) Uani d . 1 . .
    O O5 0.7271(3) 0.02349(18) 0.20070(14) 0.1154(10) Uani d . 1 . .
    O O6 0.44030(18) 0.26593(11) 0.38003(9) 0.0456(4) Uani d . 1 . .
    O O7 0.29877(16) 0.09269(10) 0.42284(8) 0.0378(3) Uani d . 1 . .
    O O1W 0.39896(18) 0.07903(11) 0.57926(8) 0.0445(4) Uani d D 1 . .
    H H01 0.3227 0.0898 0.6102 0.084(10) Uiso d RD 1 . .
    H H02 0.3985 0.0165 0.5720 0.059(8) Uiso d RD 1 . .
    C C1 0.2598(2) 0.34515(15) 0.54655(12) 0.0363(5) Uani d . 1 . .
    C C2 0.3993(2) 0.39648(15) 0.56558(11) 0.0356(5) Uani d . 1 . .
    C C3 0.3901(3) 0.49157(16) 0.59191(12) 0.0447(6) Uani d . 1 . .
    H H3A 0.4822 0.5254 0.6036 0.054 Uiso calc R 1 . .
    C C4 0.2482(3) 0.53520(17) 0.60058(14) 0.0545(6) Uani d . 1 . .
    H H4A 0.2434 0.5984 0.6173 0.065 Uiso calc R 1 . .
    C C5 0.1116(3) 0.48358(19) 0.58401(14) 0.0547(7) Uani d . 1 . .
    H H5A 0.0149 0.5125 0.5907 0.066 Uiso calc R 1 . .
    C C6 0.1161(3) 0.39072(17) 0.55798(13) 0.0474(6) Uani d . 1 . .
    H H6A 0.0226 0.3576 0.5478 0.057 Uiso calc R 1 . .
    C C7 0.5521(2) 0.35502(15) 0.55894(11) 0.0364(5) Uani d . 1 . .
    H H7A 0.6389 0.3919 0.5743 0.044 Uiso calc R 1 . .
    C C8 0.7392(2) 0.16010(15) 0.49417(12) 0.0342(5) Uani d . 1 . .
    C C9 0.8935(2) 0.10965(16) 0.48634(12) 0.0398(5) Uani d . 1 . .
    H H9A 0.9791 0.1536 0.4990 0.048 Uiso calc R 1 . .
    H H9B 0.9013 0.0559 0.5213 0.048 Uiso calc R 1 . .
    C C10 0.9278(2) 0.14196(15) 0.35479(12) 0.0361(5) Uani d . 1 . .
    C C11 0.8798(2) 0.11932(16) 0.27964(13) 0.0406(5) Uani d . 1 . .
    C C12 0.9049(3) 0.18249(19) 0.22091(14) 0.0531(6) Uani d . 1 . .
    H H12A 0.8707 0.1669 0.1716 0.064 Uiso calc R 1 . .
    C C13 0.9798(3) 0.26774(18) 0.23514(16) 0.0570(7) Uani d . 1 . .
    H H13A 0.9990 0.3095 0.1955 0.068 Uiso calc R 1 . .
    C C14 1.0266(3) 0.29151(18) 0.30817(16) 0.0552(7) Uani d . 1 . .
    H H14A 1.0773 0.3497 0.3177 0.066 Uiso calc R 1 . .
    C C15 0.9996(3) 0.23052(17) 0.36756(13) 0.0457(6) Uani d . 1 . .
    H H15A 1.0297 0.2488 0.4169 0.055 Uiso calc R 1 . .
    C C16 0.4860(4) 0.28832(19) 0.25042(16) 0.0682(8) Uani d . 1 . .
    H H16A 0.4550 0.3539 0.2572 0.102 Uiso calc R 1 . .
    H H16B 0.4391 0.2643 0.2036 0.102 Uiso calc R 1 . .
    H H16C 0.5983 0.2848 0.2489 0.102 Uiso calc R 1 . .
    C C17 0.4325(3) 0.22903(17) 0.31512(13) 0.0446(5) Uani d . 1 . .
    C C18 0.3747(3) 0.13544(18) 0.29967(13) 0.0479(6) Uani d . 1 . .
    H H18A 0.3812 0.1129 0.2503 0.057 Uiso calc R 1 . .
    C C19 0.3099(2) 0.07523(16) 0.35096(12) 0.0378(5) Uani d . 1 . .
    C C20 0.2423(3) -0.01982(16) 0.32597(13) 0.0471(6) Uani d . 1 . .
    H H20A 0.1363 -0.0249 0.3417 0.071 Uiso calc R 1 . .
    H H20B 0.3044 -0.0707 0.3486 0.071 Uiso calc R 1 . .
    H H20C 0.2430 -0.0246 0.2717 0.071 Uiso calc R 1 . .
loop_
    _atom_site_aniso_label
    _atom_site_aniso_U_11
    _atom_site_aniso_U_22
    _atom_site_aniso_U_33
    _atom_site_aniso_U_12
    _atom_site_aniso_U_13
    _atom_site_aniso_U_23
    Mn1 0.03206(16) 0.03084(17) 0.03640(18) 0.00197(14) 0.00244(12) -0.00560(15)
    N1 0.0330(9) 0.0332(10) 0.0331(9) 0.0030(7) 0.0021(8) -0.0026(8)
    N2 0.0315(9) 0.0399(11) 0.0413(10) 0.0049(8) 0.0021(8) -0.0051(8)
    N3 0.0568(12) 0.0530(14) 0.0498(13) -0.0075(11) -0.0001(11) -0.0056(11)
    O1 0.0340(8) 0.0387(8) 0.0533(9) 0.0027(6) 0.0078(7) -0.0123(7)
    O2 0.0343(7) 0.0318(8) 0.0475(9) 0.0009(6) 0.0037(7) -0.0063(7)
    O3 0.0420(8) 0.0379(8) 0.0371(8) 0.0071(7) 0.0087(7) -0.0008(7)
    O4 0.0740(12) 0.0437(10) 0.0604(11) -0.0057(9) 0.0091(9) -0.0050(9)
    O5 0.158(2) 0.0944(18) 0.0865(16) -0.0486(17) -0.0697(17) 0.0141(13)
    O6 0.0578(10) 0.0365(9) 0.0425(9) -0.0007(7) 0.0016(8) 0.0018(7)
    O7 0.0405(8) 0.0375(8) 0.0353(8) -0.0033(6) 0.0028(7) -0.0057(6)
    O1W 0.0534(9) 0.0368(9) 0.0437(9) 0.0019(7) 0.0092(8) -0.0013(7)
    C1 0.0419(11) 0.0358(12) 0.0314(11) 0.0069(9) 0.0029(9) -0.0015(9)
    C2 0.0431(12) 0.0333(11) 0.0308(11) 0.0058(9) 0.0046(9) -0.0037(9)
    C3 0.0544(14) 0.0377(13) 0.0417(13) 0.0053(11) 0.0009(11) -0.0045(10)
    C4 0.0717(17) 0.0369(13) 0.0547(15) 0.0181(13) 0.0010(13) -0.0090(11)
    C5 0.0528(15) 0.0583(16) 0.0531(15) 0.0241(13) 0.0040(12) -0.0089(13)
    C6 0.0435(12) 0.0493(14) 0.0496(14) 0.0105(11) 0.0046(11) -0.0072(12)
    C7 0.0390(11) 0.0357(12) 0.0345(12) -0.0007(9) 0.0009(9) -0.0056(10)
    C8 0.0368(11) 0.0346(12) 0.0317(11) 0.0044(9) 0.0055(9) 0.0018(9)
    C9 0.0390(11) 0.0450(13) 0.0356(11) 0.0108(10) 0.0033(10) 0.0003(10)
    C10 0.0312(10) 0.0357(12) 0.0418(12) 0.0075(9) 0.0060(9) 0.0010(10)
    C11 0.0383(11) 0.0377(12) 0.0458(13) 0.0023(10) 0.0029(10) 0.0002(11)
    C12 0.0585(15) 0.0573(16) 0.0432(13) 0.0045(13) 0.0004(12) 0.0036(12)
    C13 0.0642(16) 0.0482(16) 0.0591(17) 0.0034(13) 0.0090(14) 0.0146(13)
    C14 0.0601(15) 0.0359(13) 0.0701(18) -0.0029(11) 0.0095(14) -0.0009(12)
    C15 0.0488(13) 0.0409(14) 0.0476(14) 0.0043(11) 0.0052(11) -0.0057(11)
    C16 0.096(2) 0.0565(17) 0.0538(16) 0.0007(16) 0.0162(15) 0.0136(14)
    C17 0.0465(13) 0.0467(14) 0.0407(13) 0.0076(11) 0.0050(11) 0.0033(11)
    C18 0.0598(15) 0.0477(14) 0.0368(12) 0.0032(12) 0.0082(11) -0.0041(11)
    C19 0.0361(11) 0.0377(12) 0.0394(12) 0.0066(9) -0.0007(10) -0.0084(10)
    C20 0.0523(14) 0.0431(14) 0.0456(13) 0.0005(11) 0.0000(11) -0.0126(11)
_geom_special_details
;
All e.s.d.'s (except the e.s.d. in the dihedral angle between two l.s. planes)
are estimated using the full covariance matrix. The cell e.s.d.'s are taken
into account individually in the estimation of e.s.d.'s in distances, angles
and torsion angles; correlations between e.s.d.'s in cell parameters are only
used when they are defined by crystal symmetry. An approximate (isotropic)
treatment of cell e.s.d.'s is used for estimating e.s.d.'s involving l.s.
planes.
;
loop_
    _geom_bond_atom_site_label_1
    _geom_bond_atom_site_label_2
    _geom_bond_site_symmetry_2
    _geom_bond_distance
    _geom_bond_publ_flag
    Mn1 O1 . 1.8806(14) ?
    Mn1 O7 . 1.9214(14) ?
    Mn1 O2 . 1.9366(13) ?
    Mn1 N1 . 1.9746(16) ?
    Mn1 O6 . 2.1303(15) ?
    Mn1 O1W . 2.2793(15) ?
    N1 C7 . 1.285(3) ?
    N1 N2 . 1.421(2) ?
    N2 C8 . 1.291(3) ?
    N3 O5 . 1.212(3) ?
    N3 O4 . 1.213(2) ?
    N3 C11 . 1.454(3) ?
    O1 C1 . 1.330(2) ?
    O2 C8 . 1.309(2) ?
    O3 C10 . 1.364(2) ?
    O3 C9 . 1.431(2) ?
    O6 C17 . 1.253(3) ?
    O7 C19 . 1.298(2) ?
    O1W H01 . 0.8802 ?
    O1W H02 . 0.8799 ?
    C1 C6 . 1.402(3) ?
    C1 C2 . 1.414(3) ?
    C2 C3 . 1.407(3) ?
    C2 C7 . 1.435(3) ?
    C3 C4 . 1.368(3) ?
    C3 H3A . 0.9300 ?
    C4 C5 . 1.387(4) ?
    C4 H4A . 0.9300 ?
    C5 C6 . 1.373(3) ?
    C5 H5A . 0.9300 ?
    C6 H6A . 0.9300 ?
    C7 H7A . 0.9300 ?
    C8 C9 . 1.503(3) ?
    C9 H9A . 0.9700 ?
    C9 H9B . 0.9700 ?
    C10 C15 . 1.390(3) ?
    C10 C11 . 1.404(3) ?
    C11 C12 . 1.383(3) ?
    C12 C13 . 1.366(4) ?
    C12 H12A . 0.9300 ?
    C13 C14 . 1.370(4) ?
    C13 H13A . 0.9300 ?
    C14 C15 . 1.376(3) ?
    C14 H14A . 0.9300 ?
    C15 H15A . 0.9300 ?
    C16 C17 . 1.497(3) ?
    C16 H16A . 0.9600 ?
    C16 H16B . 0.9600 ?
    C16 H16C . 0.9600 ?
    C17 C18 . 1.415(3) ?
    C18 C19 . 1.368(3) ?
    C18 H18A . 0.9300 ?
    C19 C20 . 1.501(3) ?
    C20 H20A . 0.9600 ?
    C20 H20B . 0.9600 ?
    C20 H20C . 0.9600 ?
loop_
    _geom_angle_atom_site_label_1
    _geom_angle_atom_site_label_2
    _geom_angle_atom_site_label_3
    _geom_angle_site_symmetry_1
    _geom_angle_site_symmetry_3
    _geom_angle
    _geom_angle_publ_flag
    O1 Mn1 O7 . . 98.43(6) ?
    O1 Mn1 O2 . . 166.98(7) ?
    O7 Mn1 O2 . . 92.22(6) ?
    O1 Mn1 N1 . . 90.36(7) ?
    O7 Mn1 N1 . . 171.05(6) ?
    O2 Mn1 N1 . . 79.31(6) ?
    O1 Mn1 O6 . . 96.33(7) ?
    O7 Mn1 O6 . . 87.91(6) ?
    O2 Mn1 O6 . . 91.51(6) ?
    N1 Mn1 O6 . . 89.40(6) ?
    O1 Mn1 O1W . . 88.25(6) ?
    O7 Mn1 O1W . . 85.15(6) ?
    O2 Mn1 O1W . . 85.19(6) ?
    N1 Mn1 O1W . . 96.91(6) ?
    O6 Mn1 O1W . . 172.19(6) ?
    C7 N1 N2 . . 116.98(17) ?
    C7 N1 Mn1 . . 127.08(14) ?
    N2 N1 Mn1 . . 115.18(12) ?
    C8 N2 N1 . . 108.13(16) ?
    O5 N3 O4 . . 121.7(2) ?
    O5 N3 C11 . . 118.1(2) ?
    O4 N3 C11 . . 120.2(2) ?
    C1 O1 Mn1 . . 128.29(13) ?
    C8 O2 Mn1 . . 112.55(12) ?
    C10 O3 C9 . . 117.88(17) ?
    C17 O6 Mn1 . . 122.95(15) ?
    C19 O7 Mn1 . . 125.80(13) ?
    Mn1 O1W H01 . . 116.9 ?
    Mn1 O1W H02 . . 121.7 ?
    H01 O1W H02 . . 105.0 ?
    O1 C1 C6 . . 118.1(2) ?
    O1 C1 C2 . . 123.98(18) ?
    C6 C1 C2 . . 117.85(19) ?
    C3 C2 C1 . . 119.68(19) ?
    C3 C2 C7 . . 118.1(2) ?
    C1 C2 C7 . . 122.25(18) ?
    C4 C3 C2 . . 121.2(2) ?
    C4 C3 H3A . . 119.4 ?
    C2 C3 H3A . . 119.4 ?
    C3 C4 C5 . . 118.9(2) ?
    C3 C4 H4A . . 120.5 ?
    C5 C4 H4A . . 120.5 ?
    C6 C5 C4 . . 121.5(2) ?
    C6 C5 H5A . . 119.3 ?
    C4 C5 H5A . . 119.3 ?
    C5 C6 C1 . . 120.8(2) ?
    C5 C6 H6A . . 119.6 ?
    C1 C6 H6A . . 119.6 ?
    N1 C7 C2 . . 124.32(19) ?
    N1 C7 H7A . . 117.8 ?
    C2 C7 H7A . . 117.8 ?
    N2 C8 O2 . . 124.81(18) ?
    N2 C8 C9 . . 119.28(19) ?
    O2 C8 C9 . . 115.90(18) ?
    O3 C9 C8 . . 110.20(16) ?
    O3 C9 H9A . . 109.6 ?
    C8 C9 H9A . . 109.6 ?
    O3 C9 H9B . . 109.6 ?
    C8 C9 H9B . . 109.6 ?
    H9A C9 H9B . . 108.1 ?
    O3 C10 C15 . . 123.9(2) ?
    O3 C10 C11 . . 118.78(19) ?
    C15 C10 C11 . . 117.3(2) ?
    C12 C11 C10 . . 121.0(2) ?
    C12 C11 N3 . . 117.3(2) ?
    C10 C11 N3 . . 121.6(2) ?
    C13 C12 C11 . . 120.2(2) ?
    C13 C12 H12A . . 119.9 ?
    C11 C12 H12A . . 119.9 ?
    C12 C13 C14 . . 119.7(2) ?
    C12 C13 H13A . . 120.2 ?
    C14 C13 H13A . . 120.2 ?
    C13 C14 C15 . . 120.9(2) ?
    C13 C14 H14A . . 119.5 ?
    C15 C14 H14A . . 119.5 ?
    C14 C15 C10 . . 120.8(2) ?
    C14 C15 H15A . . 119.6 ?
    C10 C15 H15A . . 119.6 ?
    C17 C16 H16A . . 109.5 ?
    C17 C16 H16B . . 109.5 ?
    H16A C16 H16B . . 109.5 ?
    C17 C16 H16C . . 109.5 ?
    H16A C16 H16C . . 109.5 ?
    H16B C16 H16C . . 109.5 ?
    O6 C17 C18 . . 123.8(2) ?
    O6 C17 C16 . . 117.7(2) ?
    C18 C17 C16 . . 118.5(2) ?
    C19 C18 C17 . . 125.8(2) ?
    C19 C18 H18A . . 117.1 ?
    C17 C18 H18A . . 117.1 ?
    O7 C19 C18 . . 125.5(2) ?
    O7 C19 C20 . . 113.99(19) ?
    C18 C19 C20 . . 120.5(2) ?
    C19 C20 H20A . . 109.5 ?
    C19 C20 H20B . . 109.5 ?
    H20A C20 H20B . . 109.5 ?
    C19 C20 H20C . . 109.5 ?
    H20A C20 H20C . . 109.5 ?
    H20B C20 H20C . . 109.5 ?
loop_
    _geom_torsion_atom_site_label_1
    _geom_torsion_atom_site_label_2
    _geom_torsion_atom_site_label_3
    _geom_torsion_atom_site_label_4
    _geom_torsion_site_symmetry_1
    _geom_torsion_site_symmetry_2
    _geom_torsion_site_symmetry_3
    _geom_torsion_site_symmetry_4
    _geom_torsion
    _geom_torsion_publ_flag
    O1 Mn1 N1 C7 . . . . -18.44(18) ?
    O2 Mn1 N1 C7 . . . . 169.54(18) ?
    O6 Mn1 N1 C7 . . . . 77.89(17) ?
    O1W Mn1 N1 C7 . . . . -106.72(17) ?
    O1 Mn1 N1 N2 . . . . 171.88(14) ?
    O2 Mn1 N1 N2 . . . . -0.15(13) ?
    O6 Mn1 N1 N2 . . . . -91.80(14) ?
    O1W Mn1 N1 N2 . . . . 83.60(13) ?
    C7 N1 N2 C8 . . . . -171.41(17) ?
    Mn1 N1 N2 C8 . . . . -0.6(2) ?
    O7 Mn1 O1 C1 . . . . -157.85(17) ?
    O2 Mn1 O1 C1 . . . . 57.6(4) ?
    N1 Mn1 O1 C1 . . . . 20.41(17) ?
    O6 Mn1 O1 C1 . . . . -69.03(17) ?
    O1W Mn1 O1 C1 . . . . 117.32(17) ?
    O1 Mn1 O2 C8 . . . . -37.1(3) ?
    O7 Mn1 O2 C8 . . . . 177.99(13) ?
    N1 Mn1 O2 C8 . . . . 0.91(13) ?
    O6 Mn1 O2 C8 . . . . 90.02(14) ?
    O1W Mn1 O2 C8 . . . . -97.07(13) ?
    O1 Mn1 O6 C17 . . . . -125.31(18) ?
    O7 Mn1 O6 C17 . . . . -27.06(18) ?
    O2 Mn1 O6 C17 . . . . 65.11(18) ?
    N1 Mn1 O6 C17 . . . . 144.40(18) ?
    O1 Mn1 O7 C19 . . . . 125.06(16) ?
    O2 Mn1 O7 C19 . . . . -62.46(16) ?
    O6 Mn1 O7 C19 . . . . 28.97(16) ?
    O1W Mn1 O7 C19 . . . . -147.44(16) ?
    Mn1 O1 C1 C6 . . . . 166.84(16) ?
    Mn1 O1 C1 C2 . . . . -15.0(3) ?
    O1 C1 C2 C3 . . . . 179.15(19) ?
    C6 C1 C2 C3 . . . . -2.6(3) ?
    O1 C1 C2 C7 . . . . -0.8(3) ?
    C6 C1 C2 C7 . . . . 177.4(2) ?
    C1 C2 C3 C4 . . . . 1.0(3) ?
    C7 C2 C3 C4 . . . . -179.1(2) ?
    C2 C3 C4 C5 . . . . 1.0(4) ?
    C3 C4 C5 C6 . . . . -1.1(4) ?
    C4 C5 C6 C1 . . . . -0.6(4) ?
    O1 C1 C6 C5 . . . . -179.2(2) ?
    C2 C1 C6 C5 . . . . 2.5(3) ?
    N2 N1 C7 C2 . . . . -179.77(19) ?
    Mn1 N1 C7 C2 . . . . 10.7(3) ?
    C3 C2 C7 N1 . . . . -177.42(19) ?
    C1 C2 C7 N1 . . . . 2.5(3) ?
    N1 N2 C8 O2 . . . . 1.6(3) ?
    N1 N2 C8 C9 . . . . -177.13(17) ?
    Mn1 O2 C8 N2 . . . . -1.8(3) ?
    Mn1 O2 C8 C9 . . . . 176.98(14) ?
    C10 O3 C9 C8 . . . . 71.6(2) ?
    N2 C8 C9 O3 . . . . -136.04(19) ?
    O2 C8 C9 O3 . . . . 45.1(2) ?
    C9 O3 C10 C15 . . . . 27.0(3) ?
    C9 O3 C10 C11 . . . . -155.01(18) ?
    O3 C10 C11 C12 . . . . -177.42(19) ?
    C15 C10 C11 C12 . . . . 0.7(3) ?
    O3 C10 C11 N3 . . . . 1.6(3) ?
    C15 C10 C11 N3 . . . . 179.81(19) ?
    O5 N3 C11 C12 . . . . -21.3(4) ?
    O4 N3 C11 C12 . . . . 155.4(2) ?
    O5 N3 C11 C10 . . . . 159.6(2) ?
    O4 N3 C11 C10 . . . . -23.7(3) ?
    C10 C11 C12 C13 . . . . 1.1(4) ?
    N3 C11 C12 C13 . . . . -178.0(2) ?
    C11 C12 C13 C14 . . . . -1.6(4) ?
    C12 C13 C14 C15 . . . . 0.2(4) ?
    C13 C14 C15 C10 . . . . 1.7(4) ?
    O3 C10 C15 C14 . . . . 175.9(2) ?
    C11 C10 C15 C14 . . . . -2.2(3) ?
    Mn1 O6 C17 C18 . . . . 15.6(3) ?
    Mn1 O6 C17 C16 . . . . -165.12(17) ?
    O6 C17 C18 C19 . . . . 4.8(4) ?
    C16 C17 C18 C19 . . . . -174.5(2) ?
    Mn1 O7 C19 C18 . . . . -20.4(3) ?
    Mn1 O7 C19 C20 . . . . 160.21(14) ?
    C17 C18 C19 O7 . . . . -3.8(4) ?
    C17 C18 C19 C20 . . . . 175.6(2) ?
loop_
    _geom_hbond_atom_site_label_D
    _geom_hbond_atom_site_label_H
    _geom_hbond_atom_site_label_A
    _geom_hbond_site_symmetry_A
    _geom_hbond_distance_DH
    _geom_hbond_distance_HA
    _geom_hbond_distance_DA
    _geom_hbond_angle_DHA
    O1W H01 O4 3_656 0.88 2.16 2.955(2) 150
    O1W H02 O2 3_656 0.88 1.96 2.829(2) 169
data_global
_journal_date_recd_electronic     2009-05-30
_journal_date_accepted     2009-07-17
_journal_name_full     'Acta Crystallographica, Section E'
_journal_year     2009
_journal_volume     65
_journal_issue      8
_journal_page_first     m986
_journal_page_last     m986
_journal_paper_category     QM
_journal_coeditor_code     FJ2221
_publ_contact_author_name     'Professor Xiao Zi-Jing'
_publ_contact_author_address
;
College of Materials Science & Engineering
Huaqiao University
Quanzhou 350002
P.R.China
;
_publ_contact_author_email     xzj@hqu.edu.cn
_publ_contact_author_fax     '86 592 6162225'
_publ_contact_author_phone     '86 592 6633581'
_publ_section_title
;\
(Acetylacetonato-\k^2^<i>O</i>,<i>O</i>')aqua[2-(2-nitrophenoxy)-<i>N</i>'-(2-\
oxidobenzylidene-\k<i>O</i>)acetohydrazidato-\k^2^<i>O</i>,<i>N</i>']\
manganese(III)
;
loop_
    _publ_author_name
    _publ_author_footnote
    _publ_author_address
    'Xiao, Zi-Jing' .
;
College of Materials Science & Engineering
Huaqiao University
Quanzhou 362021
People's Republic of China
;
_publ_section_synopsis     .
