# Supplementary material for: (Acetyl­acetonato-κ2 O,O′)aqua­[2-(2-nitro­phen­oxy)-N′-(2-oxidobenzyl­idene-κO)acetohydrazidato-κ2 O,N′]manganese(III)
Source: Acta Crystallogr Sect E Struct Rep Online. 2009 Jul 25;65(Pt 8):m986. doi: 10.1107/S1600536809028177 (PMC2977142; doi:10.1107/S1600536809028177)
Supplement: Supplementary file 2 [file e-65-0m986-Isup2.hkl]

# 
# h,k,l, Fc-squared, Fo-squared, sigma(Fo-squared) and status flag 
# 
data_I
_shelx_title ' d in P2(1)/c' 
_shelx_refln_list_code          4 
_shelx_F_calc_maximum      173.74 
_exptl_crystal_F_000      1000.00 
_reflns_d_resolution_high  0.7701 
 
loop_ 
 _symmetry_equiv_pos_as_xyz 
 'x, y, z' 
 '-x, y+1/2, -z+1/2' 
 '-x, -y, -z' 
 'x, -y-1/2, z-1/2' 
 
_cell_length_a     8.5217 
_cell_length_b    13.9263 
_cell_length_c    17.6311 
_cell_angle_alpha  90.000 
_cell_angle_beta   92.725 
_cell_angle_gamma  90.000 
 
_shelx_F_squared_multiplier     1.000 
 
loop_ 
 _refln_index_h 
 _refln_index_k 
 _refln_index_l 
 _refln_F_squared_calc 
 _refln_F_squared_meas 
 _refln_F_squared_sigma 
 _refln_observed_status 
   1   0   0    10029.48    12459.76     35.25 o 
   2   0   0     1493.10     1402.42     11.52 o 
   3   0   0      598.87      656.81     16.27 o 
   4   0   0      715.35      714.43     16.27 o 
   5   0   0     1868.07     1824.02     48.80 o 
   6   0   0    13133.20    12874.58    275.87 o 
   7   0   0     3967.53     3967.98    281.97 o 
   8   0   0        2.46       -8.81      9.49 o 
   9   0   0       63.29       51.51     16.27 o 
  10   0   0      129.38       88.12     20.33 o 
  11   0   0        0.63      -18.30     29.15 o 
   1   1   0     1794.58     1960.94     46.77 o 
   2   1   0    21588.83    23918.37    321.29 o 
   3   1   0     2252.27     2301.21    107.10 o 
   4   1   0     5919.81     6265.12    432.45 o 
   5   1   0     1062.32     1035.04     47.45 o 
   6   1   0      101.71      103.03     21.69 o 
   7   1   0       24.47       18.98     13.56 o 
   8   1   0      649.07      607.33     27.79 o 
   9   1   0      253.01      231.14     32.54 o 
  10   1   0      320.14      247.41     42.03 o 
  11   1   0       58.72       37.28     14.91 o 
   0   2   0     5361.85     5705.24     90.83 o 
   1   2   0     6744.25     6841.27    126.08 o 
   2   2   0    27741.06    29084.74    770.69 o 
   3   2   0      709.16      684.60     14.23 o 
   4   2   0     2980.37     3532.14     57.62 o 
   5   2   0     1431.17     1489.18     49.48 o 
   6   2   0     1672.89     1763.70     51.51 o 
   7   2   0     2048.26     1946.03     59.65 o 
   8   2   0      125.88      113.87     17.62 o 
   9   2   0       62.38       54.90     16.27 o 
  10   2   0      123.40      101.67     27.79 o 
   1   3   0      176.90      172.85     14.23 o 
   2   3   0     1642.87     1716.25     53.55 o 
   3   3   0     1483.81     1427.50     48.13 o 
   4   3   0      780.09      747.64     16.27 o 
   5   3   0     1760.97     1842.32     63.72 o 
   6   3   0       54.16       42.03     13.56 o 
   7   3   0      119.28      112.52     12.20 o 
   8   3   0      228.02      229.10     16.95 o 
   9   3   0        9.19        7.46     12.88 o 
  10   3   0        9.89       10.85     15.59 o 
   0   4   0     2082.90     2064.65     24.40 o 
   1   4   0        7.43       29.82     10.17 o 
   2   4   0      289.93      305.02     12.88 o 
   3   4   0      644.08      686.64     17.62 o 
   4   4   0     8404.80     8925.58    232.49 o 
   5   4   0     1219.56     1268.21     44.74 o 
   6   4   0       27.80       22.37     11.52 o 
   7   4   0      182.19      172.85     19.66 o 
   8   4   0        0.66       -5.42     12.88 o 
   9   4   0       25.45       20.33     16.27 o 
  10   4   0       88.54       73.88     18.30 o 
   1   5   0        7.22        5.42      8.13 o 
   2   5   0      201.84      196.57     10.85 o 
   3   5   0      522.60      618.85     14.91 o 
   4   5   0       47.30       51.51     10.85 o 
   5   5   0      122.42      117.26     16.27 o 
   6   5   0       81.39       91.51     10.17 o 
   7   5   0      140.66      134.89     14.23 o 
   8   5   0       77.67       76.59     26.44 o 
   9   5   0       19.76        8.81     16.27 o 
  10   5   0       70.91       71.85     16.95 o 
   0   6   0      650.73      765.26     25.76 o 
   1   6   0      119.87       75.24     14.23 o 
   2   6   0       15.55        6.10     15.59 o 
   3   6   0     1209.45     1248.55     35.92 o 
   4   6   0       20.09       20.33      8.81 o 
   5   6   0      802.57      813.39     18.30 o 
   6   6   0      402.99      431.10     16.95 o 
   7   6   0        4.80        5.42     14.91 o 
   8   6   0       79.33       72.53     13.56 o 
   9   6   0        0.79        6.78     12.88 o 
  10   6   0       34.18       65.07     36.60 o 
   1   7   0      158.20      165.39     14.91 o 
   2   7   0      364.76      343.66     18.30 o 
   3   7   0     6299.30     6337.65    109.81 o 
   4   7   0     1496.42     1449.86     40.67 o 
   5   7   0        1.44        1.36     12.20 o 
   6   7   0        8.28       21.69     16.27 o 
   7   7   0       64.34       77.95     16.27 o 
   8   7   0      207.02      205.38     23.72 o 
   9   7   0      202.51      223.00     33.89 o 
  10   7   0      117.40      124.72     18.98 o 
   0   8   0      595.81      741.54     21.69 o 
   1   8   0      595.02      565.30     10.85 o 
   2   8   0      602.13      549.72     20.33 o 
   3   8   0       64.75       65.07     15.59 o 
   4   8   0      173.25      187.76     12.88 o 
   5   8   0      128.21      156.58     14.23 o 
   6   8   0       41.50       58.97     25.08 o 
   7   8   0      210.33      260.28     21.69 o 
   8   8   0      779.44      688.67     39.99 o 
   9   8   0       15.57       10.17     25.76 o 
   1   9   0     2144.27     2057.19     41.35 o 
   2   9   0     3040.05     2812.97     66.43 o 
   3   9   0      366.58      340.27     11.52 o 
   4   9   0      627.29      641.22     27.79 o 
   5   9   0      843.62      848.64     20.33 o 
   6   9   0       16.69        8.13     25.76 o 
   7   9   0        4.74       15.59     22.37 o 
   8   9   0      327.47      302.99     32.54 o 
   9   9   0      203.87       40.67     79.31 o 
   0  10   0      138.91      118.62     18.98 o 
   1  10   0      412.86      393.14     21.01 o 
   2  10   0      879.62      854.06     24.40 o 
   3  10   0       11.07       60.33     27.11 o 
   4  10   0     1538.46     1493.92     52.19 o 
   5  10   0       97.19      110.49     19.66 o 
   6  10   0        8.47       18.30     18.98 o 
   7  10   0       58.44       67.10     21.01 o 
   8  10   0        7.82        4.07     17.62 o 
   9  10   0       21.17       14.23     16.95 o 
   1  11   0      255.58      291.46     27.11 o 
   2  11   0       77.44       44.06     25.08 o 
   3  11   0      494.69      506.33     18.30 o 
   4  11   0        8.39        8.81     21.01 o 
   5  11   0       16.42        9.49     15.59 o 
   6  11   0       13.86       26.44     21.69 o 
   7  11   0       19.79       13.56     25.08 o 
   8  11   0        1.45       12.20     28.47 o 
   0  12   0      319.11      341.62     22.37 o 
   1  12   0      266.39      274.52     18.98 o 
   2  12   0      105.98      104.38     18.30 o 
   3  12   0      117.57      111.84     31.86 o 
   4  12   0       51.67       54.23     22.37 o 
   5  12   0        7.57       11.52     21.69 o 
   6  12   0      266.37      274.52     21.69 o 
   7  12   0      143.94      136.92     31.18 o 
   8  12   0        2.78        8.13     15.59 o 
   1  13   0       81.11       72.53     19.66 o 
   2  13   0      430.79      438.55     20.33 o 
   3  13   0      750.82      781.53     26.44 o 
   4  13   0      115.46      101.67     25.76 o 
   5  13   0       32.58       33.89     22.37 o 
   6  13   0       62.36       62.36     26.44 o 
   7  13   0       29.47       32.54     18.30 o 
   0  14   0      594.20      544.29     41.35 o 
   1  14   0      150.87      167.42     24.40 o 
   2  14   0       75.84       75.24     33.89 o 
   3  14   0       97.92      127.43     21.69 o 
   4  14   0       33.79       46.09     18.30 o 
   5  14   0      147.98      165.39     31.86 o 
   6  14   0      255.49      256.90     21.01 o 
   1  15   0       21.48       31.86     34.57 o 
   2  15   0       44.04       45.41     34.57 o 
   3  15   0      115.16      152.51     25.08 o 
   4  15   0      437.82      511.76     37.28 o 
   5  15   0      282.24      267.74     39.31 o 
   6  15   0        2.21        1.36     21.01 o 
   0  16   0       41.61       77.95     29.82 o 
   1  16   0      160.77      185.72     36.60 o 
   2  16   0      147.22      172.85     34.57 o 
   3  16   0        2.76       11.52     36.60 o 
   4  16   0      259.87      296.89     35.25 o 
   5  16   0       39.10       43.38     29.82 o 
   1  17   0       28.17       13.56     32.54 o 
   2  17   0      309.48      338.91     45.41 o 
   3  17   0       63.37       75.24     27.79 o 
   0  18   0       51.22       52.19     46.09 o 
   1  18   0       11.33        6.78     27.79 o 
 -11   1   1        3.70        0.00     16.27 o 
 -10   1   1       14.13        8.81     14.23 o 
  -9   1   1       41.24       43.38     16.27 o 
  -8   1   1      296.18      275.20     15.59 o 
  -7   1   1      236.10      244.69     16.95 o 
  -6   1   1      134.32      125.40      9.49 o 
  -5   1   1        1.54       -2.03      8.81 o 
  -4   1   1     2421.35     2638.77    140.99 o 
  -3   1   1     2780.04     2996.66     16.95 o 
  -2   1   1     5819.85     5999.42     86.76 o 
  -1   1   1       16.46       22.37      4.74 o 
   1   1   1     1269.92     1388.86     37.28 o 
   2   1   1     5639.48     6023.82    155.90 o 
   3   1   1        1.42        6.78      6.78 o 
   4   1   1      112.65      133.53     12.20 o 
   5   1   1      100.05       91.51      8.81 o 
   6   1   1      480.19      466.34     21.69 o 
   7   1   1        2.44        8.13     10.85 o 
   8   1   1       44.86       31.18     16.27 o 
   9   1   1        3.44        3.39     14.23 o 
  10   1   1      131.08       96.93     22.37 o 
  11   1   1        4.37        8.81     28.47 o 
 -10   2   1      518.67      490.07     56.26 o 
  -9   2   1      281.96      252.15     19.66 o 
  -8   2   1      261.36      252.83     11.52 o 
  -7   2   1      695.51      668.33     25.76 o 
  -6   2   1      944.29      954.38     35.92 o 
  -5   2   1       39.73       40.67     16.95 o 
  -4   2   1    11450.50    12189.98    218.94 o 
  -3   2   1      889.02      841.18     23.72 o 
  -2   2   1    16546.66    17292.64    260.96 o 
  -1   2   1        3.14        6.78      6.78 o 
   0   2   1    12773.32    13903.52    367.38 o 
   1   2   1      748.70      771.36     25.08 o 
   2   2   1    13206.64    13424.98    210.80 o 
   3   2   1       14.37       46.77     10.85 o 
   4   2   1      342.01      287.40      6.10 o 
   5   2   1     1799.88     1954.84     16.95 o 
   6   2   1       35.29       37.28      8.81 o 
   7   2   1      565.85      544.97     18.98 o 
   8   2   1      379.30      369.41     25.76 o 
   9   2   1      574.51      514.47     44.06 o 
  10   2   1      117.57      110.49     25.76 o 
 -10   3   1       47.04       56.26     15.59 o 
  -9   3   1       18.44       19.66     14.91 o 
  -8   3   1      253.71      260.28     21.69 o 
  -7   3   1      200.58      193.18     13.56 o 
  -6   3   1     2454.48     2373.74     26.44 o 
  -5   3   1     2166.68     2158.87     65.75 o 
  -4   3   1       11.89       16.27      8.13 o 
  -3   3   1     3173.31     3498.93     85.41 o 
  -2   3   1     3856.07     4050.67    145.73 o 
  -1   3   1     3655.46     3761.24     82.02 o 
   0   3   1    11750.28    11400.32    500.23 o 
   1   3   1     1878.39     1889.09     51.51 o 
   2   3   1       13.65       21.01     10.17 o 
   3   3   1      291.06      317.90     10.17 o 
   4   3   1     3184.19     3168.83    101.67 o 
   5   3   1      315.80      345.69     14.23 o 
   6   3   1      920.28      962.51     27.11 o 
   7   3   1      939.26      944.21     52.87 o 
   8   3   1        1.08       -1.36     10.85 o 
   9   3   1       23.22       18.98     18.98 o 
  10   3   1       35.43       29.15     23.05 o 
 -10   4   1      198.38      174.20     31.86 o 
  -9   4   1      574.62      544.29     41.35 o 
  -8   4   1       28.91       44.74     22.37 o 
  -7   4   1      186.70      172.85     12.20 o 
  -6   4   1      584.35      589.71     33.89 o 
  -5   4   1     1255.15     1230.25     19.66 o 
  -4   4   1     6365.26     6427.12    214.87 o 
  -3   4   1    11523.70    12423.15    339.59 o 
  -2   4   1      865.74      810.68     46.09 o 
  -1   4   1      105.34      110.49     10.17 o 
   0   4   1       96.77      106.42      8.81 o 
   1   4   1        6.31        5.42      8.81 o 
   2   4   1      126.40      104.38      8.81 o 
   3   4   1    21461.46    22637.28    311.12 o 
   4   4   1     2441.04     2589.29     79.98 o 
   5   4   1       21.96       29.15      9.49 o 
   6   4   1       63.61       67.78     10.17 o 
   7   4   1      298.84      311.12     28.47 o 
   8   4   1       20.58       21.69     15.59 o 
   9   4   1      438.62      401.27     48.13 o 
  10   4   1      527.66      525.99     37.28 o 
 -10   5   1       60.41       37.28     20.33 o 
  -9   5   1       15.71       18.30     12.20 o 
  -8   5   1      179.06      159.97     20.33 o 
  -7   5   1     1761.86     1760.99     23.05 o 
  -6   5   1      317.55      322.64     13.56 o 
  -5   5   1     1295.04     1329.21     82.69 o 
  -4   5   1      518.73      521.92     12.88 o 
  -3   5   1     2319.41     2366.96     83.37 o 
  -2   5   1      740.77      610.72     21.01 o 
  -1   5   1      491.64      409.41     29.15 o 
   0   5   1     1007.03     1123.15     28.47 o 
   1   5   1     2392.68     2253.76     82.69 o 
   2   5   1      910.42      953.02     21.69 o 
   3   5   1        0.67        2.71     12.20 o 
   4   5   1        6.99       14.23      8.81 o 
   5   5   1     1657.48     1676.94     82.69 o 
   6   5   1      261.19      254.86     13.56 o 
   7   5   1       48.94       57.62     14.91 o 
   8   5   1      199.61      204.70     13.56 o 
   9   5   1       72.05       52.19     15.59 o 
  10   5   1        8.07        4.74     23.72 o 
 -10   6   1      127.48       99.64     35.25 o 
  -9   6   1       99.83      101.67     23.05 o 
  -8   6   1       12.93       18.30     27.11 o 
  -7   6   1      250.42      217.58     15.59 o 
  -6   6   1        1.38        8.13     14.91 o 
  -5   6   1       74.33       93.54     10.85 o 
  -4   6   1     1041.91     1038.43     33.89 o 
  -3   6   1     3580.29     3535.53     59.65 o 
  -2   6   1     2423.40     2480.16     43.38 o 
  -1   6   1     1747.02     1780.64     51.51 o 
   0   6   1     4046.47     4264.87    109.13 o 
   1   6   1     2722.19     2670.63     14.23 o 
   2   6   1      385.21      345.69     67.78 o 
   3   6   1     2533.12     2678.76     66.43 o 
   4   6   1     1023.83     1053.34     12.88 o 
   5   6   1      132.66      125.40      8.81 o 
   6   6   1       26.64       22.37     10.85 o 
   7   6   1      445.86      395.85     13.56 o 
   8   6   1      494.86      429.74     25.08 o 
   9   6   1      295.34      231.14     50.84 o 
  10   6   1       21.81        5.42     29.82 o 
 -10   7   1       13.69       23.05     31.86 o 
  -9   7   1      133.78       98.28     32.54 o 
  -8   7   1       13.90       23.72     21.01 o 
  -7   7   1       11.62       21.01     30.50 o 
  -6   7   1       13.73       23.05     21.01 o 
  -5   7   1       54.77       73.88     10.85 o 
  -4   7   1      311.09      355.18     18.30 o 
  -3   7   1      380.00      387.72     20.33 o 
  -2   7   1        0.60        2.71     12.88 o 
  -1   7   1       67.87       69.82     16.27 o 
   0   7   1     2792.35     2881.43     53.55 o 
   1   7   1       84.69       88.12     16.27 o 
   2   7   1       43.58       67.10     29.15 o 
   3   7   1      127.81      156.58     29.15 o 
   4   7   1        0.87       23.05     14.23 o 
   5   7   1        7.29        3.39     19.66 o 
   6   7   1      207.59      221.65     23.72 o 
   7   7   1      432.97      407.37     23.05 o 
   8   7   1        5.01        0.00     15.59 o 
   9   7   1        0.44        4.07     15.59 o 
  10   7   1       31.83       54.23     25.08 o 
  -9   8   1        0.78       -7.46     44.06 o 
  -8   8   1        9.85       23.05     14.91 o 
  -7   8   1       89.16       98.96     22.37 o 
  -6   8   1        0.07       -4.74     11.52 o 
  -5   8   1        6.14       18.30     22.37 o 
  -4   8   1      102.93       95.57     12.20 o 
  -3   8   1      766.36      744.25     23.72 o 
  -2   8   1     1052.51      971.32     19.66 o 
  -1   8   1       50.78       39.31     12.20 o 
   0   8   1      109.79       94.90     14.91 o 
   1   8   1        5.93        6.78     14.91 o 
   2   8   1      109.96       99.64     16.95 o 
   3   8   1      429.20      422.28     22.37 o 
   4   8   1      515.06      531.41     22.37 o 
   5   8   1       20.58       21.69     12.88 o 
   6   8   1        0.02       -3.39     19.66 o 
   7   8   1        8.48       10.85     31.86 o 
   8   8   1        5.24       -1.36     22.37 o 
   9   8   1       23.89        0.68     18.98 o 
  -9   9   1        0.84      -12.88     24.40 o 
  -8   9   1       94.48      105.06     16.27 o 
  -7   9   1      159.40      185.72     25.08 o 
  -6   9   1      282.38      292.82     29.82 o 
  -5   9   1      211.58      225.72     32.54 o 
  -4   9   1      317.99      341.62     26.44 o 
  -3   9   1       70.44       46.77     21.69 o 
  -2   9   1      798.68      747.64     42.03 o 
  -1   9   1      367.05      363.99     28.47 o 
   0   9   1     1528.77     1459.35     46.77 o 
   1   9   1     1467.40     1468.17     40.67 o 
   2   9   1      248.63      225.04     29.82 o 
   3   9   1      235.89      243.34     21.01 o 
   4   9   1      332.05      332.13     26.44 o 
   5   9   1      483.30      519.21     25.76 o 
   6   9   1      592.14      573.44     23.72 o 
   7   9   1      261.82      246.05     25.76 o 
   8   9   1       87.49       91.51     12.20 o 
   9   9   1       13.57      -10.85     26.44 o 
  -9  10   1      106.08       78.63     21.69 o 
  -8  10   1       66.43       61.68     14.91 o 
  -7  10   1       97.24       65.07     25.08 o 
  -6  10   1        3.97       10.85     23.05 o 
  -5  10   1        1.34       -1.36     14.91 o 
  -4  10   1        2.33       22.37     21.69 o 
  -3  10   1     1482.85     1504.09     30.50 o 
  -2  10   1     1542.00     1404.45     35.92 o 
  -1  10   1     1404.68     1375.98     29.82 o 
   0  10   1       21.52       23.72     20.33 o 
   1  10   1      786.33      734.76     19.66 o 
   2  10   1     1515.90     1450.54     44.74 o 
   3  10   1     1734.94     1697.27     37.28 o 
   4  10   1     1064.34     1064.86     39.99 o 
   5  10   1      253.04      265.03     20.33 o 
   6  10   1        9.92       14.23     17.62 o 
   7  10   1      123.38      119.30     25.76 o 
   8  10   1      251.22      180.98     31.86 o 
   9  10   1      136.38      147.09     45.41 o 
  -8  11   1      347.29      312.48     71.17 o 
  -7  11   1      297.02      291.46     33.89 o 
  -6  11   1      523.28      526.67     27.79 o 
  -5  11   1      151.92      166.07     27.11 o 
  -4  11   1       16.56       16.95     15.59 o 
  -3  11   1       36.54       50.16     14.23 o 
  -2  11   1      262.43      256.22     29.82 o 
  -1  11   1     3559.80     3458.93     97.61 o 
   0  11   1     2436.80     2287.66     35.25 o 
   1  11   1     1345.10     1331.92     25.76 o 
   2  11   1      197.55      169.46     29.82 o 
   3  11   1        0.10        6.10     18.98 o 
   4  11   1      129.71      119.97     16.27 o 
   5  11   1      142.06      157.26     21.01 o 
   6  11   1      956.82      950.31     39.31 o 
   7  11   1      784.27      741.54     59.65 o 
   8  11   1      244.56      196.57     37.96 o 
  -8  12   1      101.37       94.22     29.82 o 
  -7  12   1        9.48        4.07     25.76 o 
  -6  12   1       37.58       43.38     13.56 o 
  -5  12   1      598.33      612.07     30.50 o 
  -4  12   1      251.70      258.25     25.08 o 
  -3  12   1       22.86       22.37     29.82 o 
  -2  12   1      143.78      148.44     27.79 o 
  -1  12   1      154.43      151.83     22.37 o 
   0  12   1       69.63       92.86     30.50 o 
   1  12   1      294.64      279.94     15.59 o 
   2  12   1      285.14      266.38     32.54 o 
   3  12   1       14.06       15.59     16.27 o 
   4  12   1        1.80        4.07     14.91 o 
   5  12   1      549.87      519.21     21.01 o 
   6  12   1       46.14       37.96     18.30 o 
   7  12   1        9.90       10.85     33.89 o 
   8  12   1       68.64       52.19     34.57 o 
  -7  13   1      263.81      257.57     39.31 o 
  -6  13   1      212.39      230.46     36.60 o 
  -5  13   1      142.47      167.42     39.99 o 
  -4  13   1       70.52       84.05     22.37 o 
  -3  13   1      345.56      330.10     27.11 o 
  -2  13   1      534.03      554.46     27.11 o 
  -1  13   1      597.40      603.26     42.03 o 
   0  13   1      396.78      380.94     51.51 o 
   1  13   1     1649.40     1618.64     38.64 o 
   2  13   1       98.16      102.35     27.11 o 
   3  13   1       18.27       23.72     27.79 o 
   4  13   1      231.82      241.31     31.18 o 
   5  13   1      718.52      759.84     27.79 o 
   6  13   1      186.27      224.36     33.21 o 
   7  13   1       80.31       69.14     24.40 o 
  -7  14   1       63.54       64.39     54.90 o 
  -6  14   1       83.08       84.05     21.69 o 
  -5  14   1      175.89      160.64     28.47 o 
  -4  14   1      104.73      106.42     29.15 o 
  -3  14   1       11.01       21.69     23.05 o 
  -2  14   1        0.63        2.03     23.05 o 
  -1  14   1       73.49       71.85     35.25 o 
   0  14   1        1.04       -1.36     21.69 o 
   1  14   1      164.44      170.13     23.72 o 
   2  14   1       15.98       21.01     23.72 o 
   3  14   1        0.55       14.91     24.40 o 
   4  14   1        9.26       10.17     24.40 o 
   5  14   1      148.36      195.21     25.76 o 
   6  14   1        0.15       -6.10     19.66 o 
  -6  15   1       71.17       57.62     36.60 o 
  -5  15   1       62.80       58.97     34.57 o 
  -4  15   1        0.21        9.49     37.28 o 
  -3  15   1        1.32       -6.78     33.89 o 
  -2  15   1       70.41       58.29     18.98 o 
  -1  15   1       52.36       42.70     31.18 o 
   0  15   1       53.34       56.94     24.40 o 
   1  15   1       42.74       56.94     23.05 o 
   2  15   1        0.02       -6.10     30.50 o 
   3  15   1       28.35       27.79     18.98 o 
   4  15   1      155.93      190.47     33.89 o 
   5  15   1       17.46       12.20     25.76 o 
   6  15   1       50.76       36.60     23.05 o 
  -5  16   1       40.26       42.70     29.82 o 
  -4  16   1        0.43        2.71     30.50 o 
  -3  16   1       19.05       24.40     27.79 o 
  -2  16   1       55.92       64.39     33.21 o 
  -1  16   1       25.48       29.82     20.33 o 
   0  16   1        7.13       16.95     27.79 o 
   1  16   1        9.47       -1.36     28.47 o 
   2  16   1        1.14       21.69     29.82 o 
   3  16   1       22.39       29.15     31.18 o 
   4  16   1        6.68        4.74     29.15 o 
   5  16   1        2.93       16.95     32.54 o 
  -3  17   1        8.69        3.39     33.89 o 
  -2  17   1       22.67       44.74     37.28 o 
  -1  17   1       32.03       41.35     39.31 o 
   0  17   1       98.70      103.71     23.72 o 
   1  17   1       47.60       52.19     37.28 o 
   2  17   1       31.91       38.64     30.50 o 
   3  17   1        6.85       27.11     31.86 o 
   0  18   1       51.33       94.90     20.33 o 
 -11   0   2        3.23       -9.49     23.05 o 
 -10   0   2      133.21      105.74     12.20 o 
  -9   0   2       12.18       30.50     18.98 o 
  -8   0   2       84.72       79.98     11.52 o 
  -7   0   2      222.64      253.51     29.82 o 
  -6   0   2     5098.03     5160.27     98.28 o 
  -5   0   2       86.42       98.96      8.81 o 
  -4   0   2      492.42      485.32      8.81 o 
  -3   0   2     4539.41     5235.51     25.08 o 
  -2   0   2     9007.65     9901.65     39.99 o 
  -1   0   2    20724.17    23661.47    140.99 o 
   0   0   2    20036.85    15654.34   2567.60 o 
   1   0   2    30186.04    32686.69    453.46 o 
   2   0   2     9740.73    10778.07    285.36 o 
   3   0   2       19.39       42.03      7.46 o 
   4   0   2     2381.68     2380.52     66.43 o 
   5   0   2     3382.88     3533.50     27.79 o 
   6   0   2    14626.59    14904.67     95.57 o 
   7   0   2     6821.89     7207.30    336.20 o 
   8   0   2       46.71       56.26     12.88 o 
   9   0   2       46.80       44.74     14.91 o 
  10   0   2      158.85      120.65     33.21 o 
 -11   1   2       48.97       32.54     19.66 o 
 -10   1   2      383.58      345.69     37.28 o 
  -9   1   2      113.34      119.97     22.37 o 
  -8   1   2        4.07        4.74     14.23 o 
  -7   1   2       25.14       14.91     10.85 o 
  -6   1   2       98.47      122.01     13.56 o 
  -5   1   2      723.86      690.70     14.91 o 
  -4   1   2      435.02      443.30     14.23 o 
  -3   1   2     2892.36     3130.19     41.35 o 
  -2   1   2     4283.77     4605.13     79.31 o 
  -1   1   2     1574.44     1640.33     52.19 o 
   0   1   2     5839.88     6005.52    182.33 o 
   1   1   2      599.69      302.99    260.96 o 
   2   1   2     3422.07     3483.34     96.93 o 
   3   1   2       25.35       21.01      8.81 o 
   4   1   2      369.81      366.02     14.23 o 
   5   1   2      238.57      234.53     14.91 o 
   6   1   2       59.87       77.95     30.50 o 
   7   1   2      375.08      353.82     39.31 o 
   8   1   2      651.60      576.83     37.28 o 
   9   1   2      456.92      402.63     48.13 o 
  10   1   2      123.55      121.33     22.37 o 
 -10   2   2      157.34      138.28     29.82 o 
  -9   2   2       18.48       21.01     14.23 o 
  -8   2   2      339.86      339.59     20.33 o 
  -7   2   2     1369.58     1369.88     46.77 o 
  -6   2   2     1743.88     1671.51     16.27 o 
  -5   2   2      281.18      282.65     17.62 o 
  -4   2   2     6868.33     7421.49    111.84 o 
  -3   2   2    18971.48    20173.39    507.69 o 
  -2   2   2    10103.76    10856.70    317.22 o 
  -1   2   2    16034.76    17159.11    452.79 o 
   0   2   2     7038.01     7258.14    189.79 o 
   1   2   2      280.55      275.87      9.49 o 
   2   2   2    18053.78    18777.07    294.18 o 
   3   2   2     6184.12     6583.70    223.00 o 
   4   2   2      370.91      359.25     11.52 o 
   5   2   2     2241.74     2248.34    104.38 o 
   6   2   2     1761.51     1800.98     57.62 o 
   7   2   2      316.07      306.38     14.91 o 
   8   2   2       57.99       52.87     10.85 o 
   9   2   2       39.08       40.67     13.56 o 
  10   2   2        5.90        4.07     16.95 o 
 -10   3   2       14.34       10.17     14.23 o 
  -9   3   2       29.78       28.47     13.56 o 
  -8   3   2        3.91       -2.03      9.49 o 
  -7   3   2       80.16       47.45     23.72 o 
  -6   3   2      141.40      151.15     12.88 o 
  -5   3   2     2584.40     2795.34     79.98 o 
  -4   3   2       49.72       62.36      7.46 o 
  -3   3   2        1.81       12.88      6.10 o 
  -2   3   2     6441.66     6883.98    279.26 o 
  -1   3   2     1789.10     1874.86     58.97 o 
   0   3   2      560.80      545.65     18.30 o 
   1   3   2      954.16      931.33     21.01 o 
   2   3   2     3250.06     3446.73     78.63 o 
   3   3   2     1402.55     1386.83     40.67 o 
   4   3   2       20.06       29.82     10.85 o 
   5   3   2     2410.15     2526.93     63.04 o 
   6   3   2       76.65       63.72     14.91 o 
   7   3   2      273.86      258.93     23.05 o 
   8   3   2       16.25       17.62     14.91 o 
   9   3   2       22.75       12.88     12.88 o 
  10   3   2        2.82       25.08     14.91 o 
 -10   4   2       54.15       41.35     13.56 o 
  -9   4   2        0.56       -1.36     21.01 o 
  -8   4   2        8.54       12.88     14.23 o 
  -7   4   2       91.32      106.42     14.91 o 
  -6   4   2       48.36       30.50     18.30 o 
  -5   4   2     1895.59     1965.69     28.47 o 
  -4   4   2       45.72       48.13     10.17 o 
  -3   4   2     1294.53     1419.36     42.70 o 
  -2   4   2      417.31      448.04     25.08 o 
  -1   4   2      503.24      498.20     14.23 o 
   0   4   2     7762.61     7411.32    298.92 o 
   1   4   2      548.39      567.34     19.66 o 
   2   4   2      177.23      210.80     10.17 o 
   3   4   2     1339.18     1454.61     35.25 o 
   4   4   2       93.76      124.04     39.31 o 
   5   4   2       75.92       90.15     15.59 o 
   6   4   2       25.33       22.37     10.17 o 
   7   4   2      129.18      129.46     13.56 o 
   8   4   2       27.40       28.47     15.59 o 
   9   4   2        2.54        1.36     15.59 o 
  10   4   2       33.33       24.40     18.98 o 
 -10   5   2       89.42       82.69     25.08 o 
  -9   5   2      663.19      577.51     31.86 o 
  -8   5   2      141.66      151.15     24.40 o 
  -7   5   2      140.65      136.24     11.52 o 
  -6   5   2      679.84      636.48     16.95 o 
  -5   5   2      436.50      473.80     29.15 o 
  -4   5   2     2354.44     2478.80     63.04 o 
  -3   5   2     1952.75     1888.42     62.36 o 
  -2   5   2      144.40      142.34      9.49 o 
  -1   5   2       11.65       34.57     14.91 o 
   0   5   2        0.09        6.78     14.91 o 
   1   5   2        9.08        8.13      8.13 o 
   2   5   2     1169.19     1327.18     29.15 o 
   3   5   2     1834.42     1833.51     28.47 o 
   4   5   2        1.25        4.74     14.91 o 
   5   5   2       12.30        8.13     12.88 o 
   6   5   2       60.59       65.75      9.49 o 
   7   5   2       48.80       37.96     15.59 o 
   8   5   2       15.86       12.20     14.23 o 
   9   5   2        9.62        7.46     13.56 o 
  10   5   2       89.97       55.58     16.27 o 
 -10   6   2       10.36       14.23     12.88 o 
  -9   6   2       49.48       59.65     27.79 o 
  -8   6   2      167.70      155.90     19.66 o 
  -7   6   2     1433.33     1555.61     25.76 o 
  -6   6   2      228.95      254.86     16.27 o 
  -5   6   2     1023.98      991.66     51.51 o 
  -4   6   2      191.70      241.31     14.91 o 
  -3   6   2      641.07      632.41     16.95 o 
  -2   6   2     1542.43     1449.86     58.97 o 
  -1   6   2     1219.80     1028.26     16.27 o 
   0   6   2      239.09      310.44     32.54 o 
   1   6   2     2177.31     2051.09     46.09 o 
   2   6   2     4848.34     4925.74    119.97 o 
   3   6   2      360.79      376.87     27.79 o 
   4   6   2      259.36      204.02     15.59 o 
   5   6   2      634.02      629.70     21.69 o 
   6   6   2       14.01       23.05     10.17 o 
   7   6   2       29.68       43.38     12.20 o 
   8   6   2      287.38      285.36     25.08 o 
   9   6   2       54.23       52.19     30.50 o 
  10   6   2        2.11       -1.36     20.33 o 
 -10   7   2       66.68      105.74     33.89 o 
  -9   7   2      541.84      495.49     37.28 o 
  -8   7   2       66.79       71.85     14.91 o 
  -7   7   2       89.75       92.86     14.91 o 
  -6   7   2      106.42       99.64     24.40 o 
  -5   7   2     1209.96     1182.12     31.18 o 
  -4   7   2     1637.33     1588.14     40.67 o 
  -3   7   2     3690.47     3595.18     75.92 o 
  -2   7   2     2999.31     2829.24    113.20 o 
  -1   7   2      420.26      314.51     28.47 o 
   0   7   2      890.75      895.41     31.18 o 
   1   7   2     2477.38     2423.22     94.90 o 
   2   7   2     3712.22     3450.80    115.23 o 
   3   7   2     4005.23     3806.66    111.16 o 
   4   7   2     1770.27     1811.82     35.25 o 
   5   7   2      122.59      130.82     18.30 o 
   6   7   2       90.93       94.22     10.85 o 
   7   7   2      226.27      225.04     24.40 o 
   8   7   2       42.95       30.50     12.88 o 
   9   7   2      282.04      312.48     18.30 o 
  10   7   2      128.57      151.15     30.50 o 
  -9   8   2      160.98      132.85     21.69 o 
  -8   8   2      467.73      433.81     29.82 o 
  -7   8   2      514.34      497.52     26.44 o 
  -6   8   2      294.39      329.42     14.23 o 
  -5   8   2     1248.88     1252.62     31.18 o 
  -4   8   2      642.11      627.66     35.25 o 
  -3   8   2      271.41      271.81     19.66 o 
  -2   8   2     1180.39     1096.72     18.30 o 
  -1   8   2     1581.58     1479.01     17.62 o 
   0   8   2      205.31      154.54     18.98 o 
   1   8   2      836.53      737.47     10.17 o 
   2   8   2      977.12     1028.94     45.41 o 
   3   8   2       28.01       21.69     18.30 o 
   4   8   2       32.32       20.33     16.27 o 
   5   8   2      355.70      372.13     17.62 o 
   6   8   2      243.71      304.34     18.98 o 
   7   8   2      175.23      214.87     16.95 o 
   8   8   2      176.57      187.76     23.72 o 
   9   8   2        7.15        7.46     16.95 o 
  -9   9   2      103.09      105.06     23.05 o 
  -8   9   2      100.75       90.15     27.11 o 
  -7   9   2       20.11       18.98     14.23 o 
  -6   9   2       79.39       89.47     22.37 o 
  -5   9   2        8.43       14.91     16.95 o 
  -4   9   2     1006.18      995.72     33.89 o 
  -3   9   2     2568.47     2347.98     37.96 o 
  -2   9   2     5725.69     5445.64     49.48 o 
  -1   9   2      382.12      363.31     15.59 o 
   0   9   2      566.37      547.00     15.59 o 
   1   9   2      150.66      143.02     16.95 o 
   2   9   2     1256.44     1176.70     16.27 o 
   3   9   2     2259.85     2208.35     45.41 o 
   4   9   2     2111.03     1944.68     38.64 o 
   5   9   2      624.94      592.42     24.40 o 
   6   9   2       12.65       16.27     21.69 o 
   7   9   2      170.51      163.36     27.79 o 
   8   9   2      303.62      286.72     59.65 o 
   9   9   2      272.31      277.91     31.86 o 
  -9  10   2       28.18       37.28     16.95 o 
  -8  10   2      144.47      152.51     27.11 o 
  -7  10   2        2.65        3.39     23.05 o 
  -6  10   2        5.71        9.49     14.91 o 
  -5  10   2      121.94      103.03     16.95 o 
  -4  10   2     2891.54     2909.90     66.43 o 
  -3  10   2      432.25      460.24     23.05 o 
  -2  10   2      114.72      126.08     21.01 o 
  -1  10   2      552.74      539.55     42.03 o 
   0  10   2      302.70      281.30     14.91 o 
   1  10   2      123.39      129.46     21.01 o 
   2  10   2     1202.47     1154.33     23.05 o 
   3  10   2      564.70      616.14     33.89 o 
   4  10   2      680.47      711.04     38.64 o 
   5  10   2      652.45      620.89     33.89 o 
   6  10   2        2.35        6.78     12.88 o 
   7  10   2      102.62      132.85     22.37 o 
   8  10   2       88.73       73.20     26.44 o 
   9  10   2        0.14        9.49     22.37 o 
  -8  11   2        2.40       -6.10     16.95 o 
  -7  11   2        4.12        9.49     17.62 o 
  -6  11   2      141.42      130.14     25.08 o 
  -5  11   2      195.44      203.35     25.08 o 
  -4  11   2        6.69        6.10     15.59 o 
  -3  11   2        8.78       18.30     29.15 o 
  -2  11   2       17.16       14.23     20.33 o 
  -1  11   2        2.00       31.86     31.86 o 
   0  11   2       31.74       55.58     56.26 o 
   1  11   2      355.81      357.89     25.08 o 
   2  11   2       48.69       60.33     16.95 o 
   3  11   2        1.21       -2.03     23.05 o 
   4  11   2      169.34      156.58     18.30 o 
   5  11   2       41.84       39.99     24.40 o 
   6  11   2      134.29      137.60     16.27 o 
   7  11   2       12.51       17.62     13.56 o 
   8  11   2       16.77        2.03     33.21 o 
  -8  12   2       18.97        4.07     16.95 o 
  -7  12   2       12.90       11.52     20.33 o 
  -6  12   2        8.58       -0.68     24.40 o 
  -5  12   2       11.20        4.07     21.69 o 
  -4  12   2       30.78       29.82     18.30 o 
  -3  12   2       35.79       49.48     26.44 o 
  -2  12   2      105.83      105.06     27.11 o 
  -1  12   2      169.57      147.09     18.30 o 
   0  12   2     1677.54     1571.87     43.38 o 
   1  12   2        1.90       12.20     23.05 o 
   2  12   2       57.99       60.33     23.05 o 
   3  12   2      146.18      145.73     16.27 o 
   4  12   2       81.86       70.49     23.72 o 
   5  12   2        9.91       11.52     18.98 o 
   6  12   2      235.09      227.07     25.76 o 
   7  12   2      167.30      164.03     25.08 o 
   8  12   2        2.41        2.03     37.28 o 
  -7  13   2        0.11      -13.56     30.50 o 
  -6  13   2       34.30       38.64     25.08 o 
  -5  13   2       96.58       92.18     23.72 o 
  -4  13   2      107.20      122.01     23.05 o 
  -3  13   2      237.82      233.85     21.69 o 
  -2  13   2      340.42      330.10     30.50 o 
  -1  13   2      212.35      220.97     16.27 o 
   0  13   2      136.18      128.79     29.82 o 
   1  13   2     1011.50     1083.16     28.47 o 
   2  13   2      332.13      332.81     18.98 o 
   3  13   2      495.74      488.03     39.31 o 
   4  13   2      346.64      380.94     17.62 o 
   5  13   2       93.16       86.76     18.30 o 
   6  13   2       26.47       44.74     26.44 o 
   7  13   2       55.35       66.43     25.76 o 
  -6  14   2      259.14      242.66     40.67 o 
  -5  14   2       44.38       44.06     35.92 o 
  -4  14   2       26.24       18.30     31.18 o 
  -3  14   2        9.89        6.10     31.18 o 
  -2  14   2       95.10       90.15     23.05 o 
  -1  14   2      345.09      391.10     20.33 o 
   0  14   2      719.35      707.65     37.28 o 
   1  14   2      486.14      460.92     23.05 o 
   2  14   2      117.46      108.45     18.30 o 
   3  14   2      208.66      239.27     27.79 o 
   4  14   2        3.78        4.74     33.89 o 
   5  14   2      172.67      164.03     21.01 o 
   6  14   2      242.02      239.27     36.60 o 
  -6  15   2      187.86      220.97     22.37 o 
  -5  15   2      424.20      414.83     63.72 o 
  -4  15   2      316.40      313.15     30.50 o 
  -3  15   2      338.69      390.43     45.41 o 
  -2  15   2       96.29       77.95     50.16 o 
  -1  15   2       87.84       77.27     23.72 o 
   0  15   2       14.60        9.49     38.64 o 
   1  15   2      396.33      373.48     27.11 o 
   2  15   2      171.55      212.84     31.18 o 
   3  15   2      622.61      665.62     46.09 o 
   4  15   2      107.48      136.24     18.98 o 
   5  15   2       17.48       -1.36     18.98 o 
   6  15   2        0.68        4.74     23.72 o 
  -5  16   2       99.03       96.25     37.96 o 
  -4  16   2        0.11       -3.39     27.11 o 
  -3  16   2        3.78        6.10     29.15 o 
  -2  16   2       97.47      104.38     33.89 o 
  -1  16   2      227.20      224.36     29.15 o 
   0  16   2      259.37      316.54     23.05 o 
   1  16   2      149.02      147.77     31.86 o 
   2  16   2       88.09       95.57     28.47 o 
   3  16   2       10.50        0.68     18.98 o 
   4  16   2       40.82       39.99     31.86 o 
   5  16   2      304.24      284.01     28.47 o 
  -3  17   2       55.84       72.53     31.86 o 
  -2  17   2       17.52       17.62     44.06 o 
  -1  17   2       94.70       96.25     41.35 o 
   0  17   2        5.53       -4.07     35.25 o 
   1  17   2       94.93      122.01     29.15 o 
   2  17   2       72.92       77.95     26.44 o 
   3  17   2      130.61      139.63     31.86 o 
   0  18   2        1.61       18.98     24.40 o 
 -11   1   3       22.08       16.27     16.95 o 
 -10   1   3       11.37        9.49     14.23 o 
  -9   1   3        9.87       12.88     15.59 o 
  -8   1   3       42.39       40.67     16.95 o 
  -7   1   3       91.86       89.47     10.85 o 
  -6   1   3       36.55       38.64     12.20 o 
  -5   1   3      196.05      213.51     11.52 o 
  -4   1   3       13.52       16.27      5.42 o 
  -3   1   3     3578.13     3946.97     52.87 o 
  -2   1   3       38.23       45.41      6.10 o 
  -1   1   3    19971.11    20691.25    922.52 o 
   0   1   3       28.60       25.08      3.39 o 
   1   1   3     3995.05     4101.51    145.05 o 
   2   1   3     4057.38     3978.15    121.33 o 
   3   1   3      827.27      872.36     47.45 o 
   4   1   3       59.61       44.74     11.52 o 
   5   1   3      126.46      112.52      9.49 o 
   6   1   3     1379.30     1323.11     52.87 o 
   7   1   3      161.14      151.83     18.30 o 
   8   1   3       67.26       65.07     12.20 o 
   9   1   3       11.93       12.20     14.23 o 
  10   1   3       60.73       64.39     19.66 o 
 -10   2   3      342.87      349.08     38.64 o 
  -9   2   3      274.43      273.84     27.11 o 
  -8   2   3        0.52        8.13     10.85 o 
  -7   2   3      551.81      509.72     33.89 o 
  -6   2   3      419.21      448.04     27.79 o 
  -5   2   3      584.44      601.23     14.91 o 
  -4   2   3     1886.12     1960.27     42.70 o 
  -3   2   3     4920.64     4908.12     75.92 o 
  -2   2   3      151.51      190.47     16.27 o 
  -1   2   3     4414.81     4498.04    180.30 o 
   0   2   3    13795.51    14108.90    401.27 o 
   1   2   3     1253.37     1348.19     48.13 o 
   2   2   3     2170.30     1897.23     77.95 o 
   3   2   3     2151.54     2129.72     66.43 o 
   4   2   3     1616.77     1491.89     59.65 o 
   5   2   3     1736.72     1629.49     74.56 o 
   6   2   3      130.37      136.24     12.20 o 
   7   2   3        9.97        9.49      8.81 o 
   8   2   3      220.86      200.64     21.01 o 
   9   2   3      271.61      205.38     56.26 o 
  10   2   3       79.40       69.82     19.66 o 
 -10   3   3        9.16        1.36     18.30 o 
  -9   3   3       54.81       44.74     15.59 o 
  -8   3   3      290.75      315.19     24.40 o 
  -7   3   3     1150.59     1169.25     35.92 o 
  -6   3   3      202.83      197.92     23.05 o 
  -5   3   3      569.22      567.34     19.66 o 
  -4   3   3      789.20      822.20     30.50 o 
  -3   3   3      660.46      611.40     25.76 o 
  -2   3   3       17.22        9.49     12.88 o 
  -1   3   3        8.57       12.20     10.17 o 
   0   3   3     6122.91     6166.16     66.43 o 
   1   3   3     5044.53     5141.97     37.28 o 
   2   3   3      486.47      518.54     16.27 o 
   3   3   3      144.31      159.29     12.20 o 
   4   3   3       18.90        8.81     14.91 o 
   5   3   3     1904.33     1901.30     68.46 o 
   6   3   3     1849.94     1830.80     63.72 o 
   7   3   3      280.54      270.45     21.01 o 
   8   3   3       34.88       27.79     21.69 o 
   9   3   3        0.07        2.03     15.59 o 
  10   3   3       91.91       55.58     18.98 o 
 -10   4   3      153.41      136.24     27.11 o 
  -9   4   3      545.42      530.06     33.21 o 
  -8   4   3      281.29      270.45     15.59 o 
  -7   4   3      328.40      320.61     10.85 o 
  -6   4   3      171.63      163.36     14.23 o 
  -5   4   3     3980.31     3866.31     40.67 o 
  -4   4   3      303.56      251.47     10.17 o 
  -3   4   3     7289.36     7233.06    346.37 o 
  -2   4   3      735.86      635.80     33.21 o 
  -1   4   3      240.20      255.54     15.59 o 
   0   4   3     1307.48     1240.42     21.69 o 
   1   4   3     9087.42     8776.46    102.35 o 
   2   4   3     5975.43     5821.83    153.19 o 
   3   4   3     6061.16     6192.60    107.10 o 
   4   4   3     5946.68     6611.49    201.31 o 
   5   4   3      536.89      603.26     21.01 o 
   6   4   3        3.55        2.03     10.85 o 
   7   4   3       29.75       21.01     12.20 o 
   8   4   3      353.20      327.39     47.45 o 
   9   4   3      466.32      427.03     58.97 o 
  10   4   3      463.42      412.12     58.29 o 
 -10   5   3       18.87       19.66     16.95 o 
  -9   5   3       66.71       65.75     20.33 o 
  -8   5   3      206.65      230.46     14.23 o 
  -7   5   3     1371.74     1360.39     33.21 o 
  -6   5   3     1716.91     1711.50     42.70 o 
  -5   5   3        4.07        8.13     15.59 o 
  -4   5   3       57.56       54.23      8.81 o 
  -3   5   3     1436.31     1481.04     29.15 o 
  -2   5   3      972.14     1054.02     33.21 o 
  -1   5   3     5871.60     5897.07    140.31 o 
   0   5   3     4081.78     3806.66     94.90 o 
   1   5   3        2.28        3.39     11.52 o 
   2   5   3      488.71      463.63     12.88 o 
   3   5   3     1830.49     1737.26     54.23 o 
   4   5   3      895.94      893.37     13.56 o 
   5   5   3      262.10      250.12     12.20 o 
   6   5   3       66.06       78.63     12.20 o 
   7   5   3       62.87       77.27     21.69 o 
   8   5   3      300.44      262.32     38.64 o 
   9   5   3        0.48        6.78     23.72 o 
  10   5   3        3.68        9.49     22.37 o 
 -10   6   3      137.02      130.82     23.72 o 
  -9   6   3        0.40        4.74     18.98 o 
  -8   6   3      140.96      171.49     16.27 o 
  -7   6   3       58.35       41.35     12.88 o 
  -6   6   3      332.16      311.80     21.69 o 
  -5   6   3      384.41      372.80     20.33 o 
  -4   6   3     1045.53     1054.02     25.08 o 
  -3   6   3     2289.12     2379.16     71.17 o 
  -2   6   3      324.05      314.51     14.23 o 
  -1   6   3     1201.73     1300.74     37.96 o 
   0   6   3      141.45      157.26     13.56 o 
   1   6   3        1.56       -2.03     15.59 o 
   2   6   3     7684.73     7923.08    149.80 o 
   3   6   3     3111.26     2937.01     71.17 o 
   4   6   3      575.11      572.76     15.59 o 
   5   6   3       51.30       42.70     10.17 o 
   6   6   3        2.43       -5.42     15.59 o 
   7   6   3      352.67      340.27     25.76 o 
   8   6   3       91.13       59.65     18.98 o 
   9   6   3       90.43      103.71     25.76 o 
  10   6   3       68.78       88.12     27.11 o 
 -10   7   3        3.02        1.36     23.72 o 
  -9   7   3        0.40        2.03     18.30 o 
  -8   7   3       11.63       21.69     29.82 o 
  -7   7   3      346.65      331.46     27.79 o 
  -6   7   3       47.87       58.29     16.27 o 
  -5   7   3        1.14        4.74     20.33 o 
  -4   7   3      101.64       96.93     14.91 o 
  -3   7   3      330.48      273.16     12.88 o 
  -2   7   3      964.66      927.94     31.86 o 
  -1   7   3      222.56      246.05     10.17 o 
   0   7   3       56.07       32.54     11.52 o 
   1   7   3      147.17      143.70     13.56 o 
   2   7   3        0.31      -19.66     19.66 o 
   3   7   3      938.58      897.44     39.99 o 
   4   7   3       25.41       21.69     14.91 o 
   5   7   3        8.79        8.81     15.59 o 
   6   7   3      154.13      168.10     16.27 o 
   7   7   3      117.09       94.22     11.52 o 
   8   7   3        3.26        0.68     23.72 o 
   9   7   3        0.22       -3.39     14.91 o 
  10   7   3       41.71       21.69     24.40 o 
  -9   8   3       37.61       40.67     38.64 o 
  -8   8   3       30.58       37.28     19.66 o 
  -7   8   3       17.86       24.40     23.72 o 
  -6   8   3      135.21      117.94     21.01 o 
  -5   8   3       16.44       10.85     19.66 o 
  -4   8   3       80.32       75.24     13.56 o 
  -3   8   3        0.53       -8.13     16.95 o 
  -2   8   3        4.75      -10.17     31.18 o 
  -1   8   3      311.22      319.93     16.95 o 
   0   8   3      945.97      887.27     29.15 o 
   1   8   3      195.09      215.55     22.37 o 
   2   8   3      100.66       90.15     13.56 o 
   3   8   3      953.33      934.04     40.67 o 
   4   8   3       49.08       41.35     16.95 o 
   5   8   3       34.33       20.33     12.88 o 
   6   8   3       58.23       48.13     19.66 o 
   7   8   3       30.80       28.47     16.27 o 
   8   8   3        2.78       -2.71     19.66 o 
   9   8   3       24.79        6.10     21.69 o 
  -9   9   3       80.17       54.90     23.05 o 
  -8   9   3       37.24       58.97     22.37 o 
  -7   9   3      139.78      123.36     33.21 o 
  -6   9   3      627.02      595.13     42.70 o 
  -5   9   3       14.47       20.33     20.33 o 
  -4   9   3      106.14       86.08     23.05 o 
  -3   9   3        6.77        9.49     35.25 o 
  -2   9   3     1110.36      998.43     28.47 o 
  -1   9   3      381.80      352.47     16.95 o 
   0   9   3      537.49      491.42     19.66 o 
   1   9   3      454.88      441.26     24.40 o 
   2   9   3        0.15       -1.36     19.66 o 
   3   9   3        0.21       -8.81     14.23 o 
   4   9   3      227.76      233.85     16.95 o 
   5   9   3      586.98      553.10     22.37 o 
   6   9   3      131.64      155.22     26.44 o 
   7   9   3      430.68      381.61     32.54 o 
   8   9   3        3.25        2.03     40.67 o 
   9   9   3        7.80       12.20     27.11 o 
  -9  10   3       23.19       16.95     39.31 o 
  -8  10   3        3.20      -21.01     58.29 o 
  -7  10   3       24.50        0.00     23.05 o 
  -6  10   3       29.74       28.47     16.95 o 
  -5  10   3       11.52        9.49     18.30 o 
  -4  10   3      327.87      326.71     19.66 o 
  -3  10   3      277.34      275.20     27.11 o 
  -2  10   3     2612.59     2445.59     42.03 o 
  -1  10   3      108.13      109.13     15.59 o 
   0  10   3       33.69       33.21     13.56 o 
   1  10   3      469.53      484.64     14.23 o 
   2  10   3      111.68       92.86     20.33 o 
   3  10   3     1206.42     1185.51     20.33 o 
   4  10   3      921.04      912.35     26.44 o 
   5  10   3      201.82      199.28     22.37 o 
   6  10   3       55.50       58.29     16.27 o 
   7  10   3      199.49      177.59     29.82 o 
   8  10   3      322.00      305.70     26.44 o 
   9  10   3      124.94      109.13     25.76 o 
  -8  11   3      284.69      332.81     37.96 o 
  -7  11   3      270.13      268.42     52.87 o 
  -6  11   3      312.10      317.90     44.74 o 
  -5  11   3      268.22      281.97     26.44 o 
  -4  11   3        4.56        5.42     23.05 o 
  -3  11   3     1301.00     1288.54     18.30 o 
  -2  11   3     2656.94     2592.68     39.99 o 
  -1  11   3     1193.00     1168.57     42.70 o 
   0  11   3     3073.21     2930.91     55.58 o 
   1  11   3      172.16      153.19     26.44 o 
   2  11   3        2.57       -6.10     29.15 o 
   3  11   3      496.07      486.68     39.31 o 
   4  11   3      612.92      643.25     32.54 o 
   5  11   3      929.36      946.92     47.45 o 
   6  11   3      778.37      736.12     77.27 o 
   7  11   3      325.17      303.67     48.13 o 
   8  11   3       20.73       30.50     21.69 o 
  -8  12   3      144.14      149.80     30.50 o 
  -7  12   3        2.79       -4.07     21.01 o 
  -6  12   3      211.66      192.50     39.31 o 
  -5  12   3      444.20      431.10     29.82 o 
  -4  12   3     1254.66     1285.83     32.54 o 
  -3  12   3       11.70       16.95     23.05 o 
  -2  12   3      563.80      563.27     24.40 o 
  -1  12   3       81.59       53.55     19.66 o 
   0  12   3       65.25       60.33     22.37 o 
   1  12   3     1799.26     1729.13     38.64 o 
   2  12   3      768.93      748.32     29.15 o 
   3  12   3       10.33       12.88     22.37 o 
   4  12   3        1.42       -2.71     20.33 o 
   5  12   3       44.81       64.39     17.62 o 
   6  12   3       10.93       14.23     20.33 o 
   7  12   3      100.85       77.95     31.18 o 
   8  12   3      123.84      121.33     21.69 o 
  -7  13   3      184.54      200.64     25.76 o 
  -6  13   3      150.98      169.46     32.54 o 
  -5  13   3        0.79        4.07     15.59 o 
  -4  13   3       61.17       69.82     23.72 o 
  -3  13   3      304.98      304.34     23.72 o 
  -2  13   3      313.68      351.79     18.98 o 
  -1  13   3     1257.79     1235.67     38.64 o 
   0  13   3     1154.45      964.54    126.75 o 
   1  13   3       19.71       30.50     18.98 o 
   2  13   3      450.79      462.95     16.95 o 
   3  13   3     1176.12     1160.43     41.35 o 
   4  13   3      383.26      393.14     23.05 o 
   5  13   3      479.95      508.37     23.72 o 
   6  13   3      336.92      294.85     43.38 o 
   7  13   3       85.55       84.73     39.31 o 
  -6  14   3       82.79       82.69     24.40 o 
  -5  14   3      325.96      367.38     40.67 o 
  -4  14   3       13.35       12.88     25.76 o 
  -3  14   3      106.09       93.54     21.01 o 
  -2  14   3        0.68      -16.95     23.72 o 
  -1  14   3       22.66       25.76     18.98 o 
   0  14   3       20.89       23.72     16.95 o 
   1  14   3      366.11      369.41     29.15 o 
   2  14   3       48.74       43.38     27.79 o 
   3  14   3       22.54       29.82     33.89 o 
   4  14   3        0.20       13.56     31.18 o 
   5  14   3        1.01       -2.03     28.47 o 
   6  14   3       28.77       31.86     30.50 o 
  -6  15   3        8.04       14.23     37.28 o 
  -5  15   3       84.62       70.49     37.96 o 
  -4  15   3       37.26       44.06     24.40 o 
  -3  15   3       71.80       50.16     41.35 o 
  -2  15   3      111.63      117.94     19.66 o 
  -1  15   3      151.90      134.21     43.38 o 
   0  15   3        1.35       16.27     31.86 o 
   1  15   3      106.73       97.61     35.25 o 
   2  15   3        9.26       28.47     35.25 o 
   3  15   3       30.72       35.25     25.08 o 
   4  15   3        2.82        1.36     31.18 o 
   5  15   3      116.98      118.62     36.60 o 
  -5  16   3       94.63       79.98     39.31 o 
  -4  16   3       92.60       84.73     24.40 o 
  -3  16   3       60.78       38.64     27.79 o 
  -2  16   3      114.16      128.79     21.01 o 
  -1  16   3       67.31       84.05     24.40 o 
   0  16   3        1.68        2.03     26.44 o 
   1  16   3       12.64       14.91     33.21 o 
   2  16   3      116.78      128.11     39.99 o 
   3  16   3        0.15        3.39     27.79 o 
   4  16   3        3.18       -8.13     26.44 o 
  -3  17   3       86.74      125.40     30.50 o 
  -2  17   3        2.19       10.85     44.06 o 
  -1  17   3       92.93       75.24     31.86 o 
   0  17   3      137.88      157.93     33.21 o 
   1  17   3      177.05      180.30     36.60 o 
   2  17   3       12.13       43.38     29.15 o 
   3  17   3       26.58       36.60     27.11 o 
 -10   0   4       75.60       73.88     11.52 o 
  -9   0   4      272.15      267.06     17.62 o 
  -8   0   4       17.16       44.06     18.30 o 
  -7   0   4      116.78      103.71     16.95 o 
  -6   0   4      411.58      401.95     17.62 o 
  -5   0   4     1101.05     1119.76     27.11 o 
  -4   0   4     2103.75     2079.56     23.05 o 
  -3   0   4      128.96       82.02     13.56 o 
  -2   0   4       57.82      118.62     12.88 o 
  -1   0   4     1760.01     1963.66    122.69 o 
   0   0   4    21079.52    22522.73    486.68 o 
   1   0   4    24817.31    25853.55    505.66 o 
   2   0   4       20.26       29.82      8.13 o 
   3   0   4     3045.44     3265.08     92.86 o 
   4   0   4     2376.39     2295.79     65.75 o 
   5   0   4     1658.20     1615.93     37.96 o 
   6   0   4     4168.14     3991.70     56.94 o 
   7   0   4     4238.18     4196.41    190.47 o 
   8   0   4       55.27       57.62     19.66 o 
   9   0   4      210.13      154.54     27.11 o 
  10   0   4       22.29        5.42     31.86 o 
 -10   1   4      205.79      211.48     19.66 o 
  -9   1   4      134.97      132.85     28.47 o 
  -8   1   4        8.17        2.03     14.23 o 
  -7   1   4       55.86       52.19     14.91 o 
  -6   1   4      115.50      143.70     14.91 o 
  -5   1   4      388.44      337.56     17.62 o 
  -4   1   4     2375.67     2299.86     69.14 o 
  -3   1   4       64.86       33.89      8.13 o 
  -2   1   4      547.24      520.57     18.30 o 
  -1   1   4        4.39        8.13      6.78 o 
   0   1   4     4227.50     4304.86     37.28 o 
   1   1   4      781.60      814.07     57.62 o 
   2   1   4      548.18      504.30     17.62 o 
   3   1   4      505.54      429.74     14.23 o 
   4   1   4      209.19      152.51     14.91 o 
   5   1   4      379.91      389.07     18.98 o 
   6   1   4        1.87        6.78     25.76 o 
   7   1   4       12.04       10.17     10.85 o 
   8   1   4      322.14      275.20     19.66 o 
   9   1   4      157.25      124.72     39.31 o 
  10   1   4        0.68       12.20     27.79 o 
 -10   2   4       42.20       48.80     23.72 o 
  -9   2   4       30.99       25.76     12.88 o 
  -8   2   4        1.04       10.85     17.62 o 
  -7   2   4     2247.10     2193.44     89.47 o 
  -6   2   4     1759.06     1881.64     52.19 o 
  -5   2   4      343.01      343.66     16.27 o 
  -4   2   4      545.42      604.62     21.01 o 
  -3   2   4      434.39      450.75     17.62 o 
  -2   2   4     2797.47     2601.49     86.08 o 
  -1   2   4    15048.75    15617.06    349.08 o 
   0   2   4    20198.29    20544.84    349.08 o 
   1   2   4        2.16       -0.68      9.49 o 
   2   2   4     3173.28     3243.39     91.51 o 
   3   2   4     2673.06     2770.27     84.05 o 
   4   2   4      126.20       88.79     14.23 o 
   5   2   4      402.21      355.18     18.30 o 
   6   2   4     3012.14     3122.73    102.35 o 
   7   2   4        7.49        3.39     10.85 o 
   8   2   4       45.96       36.60     16.95 o 
   9   2   4       74.86       74.56     15.59 o 
  10   2   4       23.64       32.54     26.44 o 
 -10   3   4       62.62       52.19     18.98 o 
  -9   3   4        1.04       -4.07     17.62 o 
  -8   3   4       39.50       35.92     12.20 o 
  -7   3   4      104.27       88.12     18.30 o 
  -6   3   4        4.05        7.46     10.17 o 
  -5   3   4        2.29        4.07     21.69 o 
  -4   3   4     1852.85     1897.23     24.40 o 
  -3   3   4      144.11      140.31     12.88 o 
  -2   3   4      787.54      824.91     36.60 o 
  -1   3   4      145.51      138.28     10.85 o 
   0   3   4     1174.37     1310.23     26.44 o 
   1   3   4     2496.77     2599.45     67.10 o 
   2   3   4     5654.51     5983.83    155.90 o 
   3   3   4        1.38       -2.03      8.81 o 
   4   3   4     1445.86     1475.62    145.05 o 
   5   3   4      795.10      812.71     37.96 o 
   6   3   4       28.52       24.40      9.49 o 
   7   3   4       11.02        7.46     12.20 o 
   8   3   4       21.84       18.30      8.81 o 
   9   3   4       60.71       55.58     12.20 o 
  10   3   4        1.46        4.74     16.95 o 
 -10   4   4        4.79        6.10     20.33 o 
  -9   4   4       32.80       39.31     18.98 o 
  -8   4   4      293.27      258.93     21.69 o 
  -7   4   4       29.83       23.05     15.59 o 
  -6   4   4      144.38      143.02     18.98 o 
  -5   4   4      128.01      127.43     21.01 o 
  -4   4   4     2159.39     2137.86    102.35 o 
  -3   4   4      611.26      644.61     23.72 o 
  -2   4   4      439.47      448.04      9.49 o 
  -1   4   4      106.34       91.51      8.81 o 
   0   4   4      180.66      191.82     10.17 o 
   1   4   4      173.41      183.01     13.56 o 
   2   4   4     2766.51     2920.06     72.53 o 
   3   4   4      946.76      923.20     18.98 o 
   4   4   4      387.09      377.55     15.59 o 
   5   4   4      939.57      998.43     16.27 o 
   6   4   4      330.07      317.22     27.11 o 
   7   4   4      289.87      246.73     25.76 o 
   8   4   4       49.06       31.18     25.76 o 
   9   4   4       91.32      113.87     29.82 o 
  10   4   4       59.81       34.57     14.23 o 
 -10   5   4      125.61      136.92     29.82 o 
  -9   5   4      318.47      342.30     29.82 o 
  -8   5   4       79.82       61.68     17.62 o 
  -7   5   4      535.28      486.00     17.62 o 
  -6   5   4      150.88      165.39     11.52 o 
  -5   5   4     1183.29     1182.12     92.86 o 
  -4   5   4     1445.09     1422.07     37.96 o 
  -3   5   4     4268.60     4307.57     77.95 o 
  -2   5   4     1031.43     1082.48     32.54 o 
  -1   5   4      539.01      578.18     14.91 o 
   0   5   4      329.33      418.90     19.66 o 
   1   5   4     3128.96     3069.19     74.56 o 
   2   5   4     4801.76     4775.95     75.24 o 
   3   5   4     1347.88     1319.72     24.40 o 
   4   5   4      299.58      276.55     14.23 o 
   5   5   4        9.09       14.23      8.13 o 
   6   5   4      192.98      191.82     18.98 o 
   7   5   4        0.31        0.68     11.52 o 
   8   5   4      152.54       96.93     46.09 o 
   9   5   4      200.36      169.46     23.72 o 
  10   5   4       14.32        6.10     14.91 o 
 -10   6   4        1.33       -6.10     23.05 o 
  -9   6   4      308.99      277.23     17.62 o 
  -8   6   4      492.92      495.49     17.62 o 
  -7   6   4      463.15      519.21     20.33 o 
  -6   6   4      373.88      349.08     19.66 o 
  -5   6   4      170.04      158.61     14.91 o 
  -4   6   4      202.82      189.11     14.23 o 
  -3   6   4     3184.81     3319.98     68.46 o 
  -2   6   4     1935.31     1948.07     35.92 o 
  -1   6   4     1214.98     1139.42     33.89 o 
   0   6   4     3550.88     3338.96     40.67 o 
   1   6   4     3121.76     3136.29     65.75 o 
   2   6   4       31.67       16.95     15.59 o 
   3   6   4     3489.15     3595.18     77.95 o 
   4   6   4     1274.96     1277.02     17.62 o 
   5   6   4      360.32      381.61     14.91 o 
   6   6   4      116.36      123.36     16.95 o 
   7   6   4      476.56      444.65     31.86 o 
   8   6   4      282.28      189.79     61.68 o 
   9   6   4       13.15       12.20     23.05 o 
 -10   7   4      164.88      172.85     40.67 o 
  -9   7   4       72.74       58.97     21.69 o 
  -8   7   4      243.24      233.17     27.11 o 
  -7   7   4      132.52      114.55     13.56 o 
  -6   7   4     1306.46     1322.43     77.95 o 
  -5   7   4     1507.76     1476.30     47.45 o 
  -4   7   4     2270.00     2236.14     29.15 o 
  -3   7   4     1768.54     1693.20     34.57 o 
  -2   7   4     3714.94     3603.99     73.20 o 
  -1   7   4      108.23       97.61     15.59 o 
   0   7   4     5289.64     5346.67    151.83 o 
   1   7   4     2752.58     2492.36     67.78 o 
   2   7   4     2039.65     2023.30     33.89 o 
   3   7   4     6428.93     6368.15    135.56 o 
   4   7   4     1169.13     1127.90     33.21 o 
   5   7   4       43.47       46.09     10.17 o 
   6   7   4      177.83      163.36     18.98 o 
   7   7   4      529.36      544.97     24.40 o 
   8   7   4      283.53      296.89     17.62 o 
   9   7   4      245.88      262.32     26.44 o 
  -9   8   4       53.93       50.16     24.40 o 
  -8   8   4      739.65      741.54     23.72 o 
  -7   8   4      616.41      668.33     23.72 o 
  -6   8   4      587.81      620.89     40.67 o 
  -5   8   4      835.22      736.79     45.41 o 
  -4   8   4      224.33      221.65     18.30 o 
  -3   8   4      737.41      682.57     30.50 o 
  -2   8   4     5651.14     5439.54     95.57 o 
  -1   8   4     3602.65     3464.36     55.58 o 
   0   8   4      386.74      311.12     10.17 o 
   1   8   4      253.39      214.19     16.27 o 
   2   8   4      320.52      310.44     14.23 o 
   3   8   4        1.48       -9.49     15.59 o 
   4   8   4     1218.71     1272.95     38.64 o 
   5   8   4      773.32      607.33    126.75 o 
   6   8   4       68.65       85.41     16.27 o 
   7   8   4       26.95       32.54     18.30 o 
   8   8   4       82.42      103.71     17.62 o 
   9   8   4       16.15        8.81     16.95 o 
  -9   9   4       21.06       17.62     29.15 o 
  -8   9   4        1.07        1.36     22.37 o 
  -7   9   4       46.10       39.31     29.15 o 
  -6   9   4      737.99      690.02     67.10 o 
  -5   9   4        4.89        1.36     21.69 o 
  -4   9   4     1863.14     1909.43     83.37 o 
  -3   9   4     1556.16     1522.39     49.48 o 
  -2   9   4       69.89       33.89     18.30 o 
  -1   9   4        1.40       12.88     25.76 o 
   0   9   4     1015.00      990.30     27.11 o 
   1   9   4      477.69      472.44     21.69 o 
   2   9   4     1241.38     1159.08     25.08 o 
   3   9   4     1911.50     1823.35     40.67 o 
   4   9   4      665.60      671.05     25.76 o 
   5   9   4      608.71      591.06     35.92 o 
   6   9   4      217.17      202.67     31.86 o 
   7   9   4      107.61       93.54     21.69 o 
   8   9   4      213.39      198.60     25.08 o 
   9   9   4      182.72      201.99     25.08 o 
  -9  10   4       65.60       63.04     20.33 o 
  -8  10   4      147.70      144.38     19.66 o 
  -7  10   4        7.65        5.42     29.82 o 
  -6  10   4        1.47        7.46     12.20 o 
  -5  10   4        1.24       -6.10     18.98 o 
  -4  10   4      597.04      562.59     28.47 o 
  -3  10   4      103.07       93.54     21.01 o 
  -2  10   4     2460.66     2360.18     31.18 o 
  -1  10   4       61.00       54.23     17.62 o 
   0  10   4      125.46       89.47     33.21 o 
   1  10   4      219.82      174.20     29.15 o 
   2  10   4      471.03      451.43     29.15 o 
   3  10   4      841.17      807.97     25.08 o 
   4  10   4       97.39       88.12     19.66 o 
   5  10   4      112.98      133.53     17.62 o 
   6  10   4      186.82      176.91     31.18 o 
   7  10   4       30.01       31.86     23.05 o 
   8  10   4       41.58       33.21     22.37 o 
  -8  11   4        9.34        6.10     23.05 o 
  -7  11   4      130.22      147.09     32.54 o 
  -6  11   4      168.07      147.77     29.82 o 
  -5  11   4      313.49      290.11     38.64 o 
  -4  11   4       87.72       77.95     18.98 o 
  -3  11   4       19.80       20.33     29.82 o 
  -2  11   4     1313.74     1309.56     18.30 o 
  -1  11   4      787.16      679.18     18.30 o 
   0  11   4      297.83      267.06     23.05 o 
   1  11   4      398.87      403.31     25.08 o 
   2  11   4        9.10       16.27     14.23 o 
   3  11   4      134.69      116.59     18.30 o 
   4  11   4      509.36      498.20     17.62 o 
   5  11   4       16.76       12.88     18.30 o 
   6  11   4       35.11       12.88     18.98 o 
   7  11   4       13.50        4.74     15.59 o 
   8  11   4       30.86       41.35     33.89 o 
  -8  12   4        0.38       14.23     25.08 o 
  -7  12   4        4.71        4.07     25.08 o 
  -6  12   4      220.67      204.70     46.77 o 
  -5  12   4        0.62        8.81     22.37 o 
  -4  12   4       84.84       75.24     17.62 o 
  -3  12   4       19.13       16.27     27.79 o 
  -2  12   4        0.31      -12.20     21.69 o 
  -1  12   4       47.15       50.84     23.05 o 
   0  12   4       35.62       31.18     37.28 o 
   1  12   4       42.45       33.89     20.33 o 
   2  12   4      536.16      511.08     33.21 o 
   3  12   4        0.24        4.74     33.89 o 
   4  12   4      430.40      435.16     20.33 o 
   5  12   4       18.52       10.85     12.20 o 
   6  12   4       76.66       71.17     18.30 o 
   7  12   4       53.63       52.19     27.11 o 
  -7  13   4        0.00       18.30     32.54 o 
  -6  13   4        5.27        0.68     18.98 o 
  -5  13   4       49.95       48.80     27.11 o 
  -4  13   4       75.01       61.68     25.08 o 
  -3  13   4      120.00      113.87     25.08 o 
  -2  13   4       65.92       68.46     22.37 o 
  -1  13   4        6.87       17.62     21.01 o 
   0  13   4      204.99      217.58     20.33 o 
   1  13   4        6.15       10.85     21.69 o 
   2  13   4      327.37      308.41     24.40 o 
   3  13   4        0.74        0.68     23.72 o 
   4  13   4      319.17      315.19     23.72 o 
   5  13   4       29.89       44.06     22.37 o 
   6  13   4        6.58       -8.13     25.76 o 
   7  13   4       28.01       24.40     27.11 o 
  -6  14   4      291.40      320.61     42.03 o 
  -5  14   4       49.44       70.49     27.11 o 
  -4  14   4       97.38      122.01     31.18 o 
  -3  14   4       24.43       36.60     25.08 o 
  -2  14   4      145.33      174.88     25.76 o 
  -1  14   4      214.09      269.10     33.21 o 
   0  14   4     1178.94     1157.72    103.71 o 
   1  14   4        0.81       -2.71     19.66 o 
   2  14   4        0.21        4.07     24.40 o 
   3  14   4       15.61       -1.36     27.11 o 
   4  14   4      324.58      346.37     37.28 o 
   5  14   4       43.78       60.33     24.40 o 
   6  14   4      214.00      204.70     43.38 o 
  -5  15   4      412.62      417.54     77.27 o 
  -4  15   4      611.00      656.13     27.11 o 
  -3  15   4       86.02      119.30     19.66 o 
  -2  15   4       70.12       75.92     23.05 o 
  -1  15   4       27.17       23.72     21.69 o 
   0  15   4      344.75      321.97     24.40 o 
   1  15   4      522.40      547.68     26.44 o 
   2  15   4     1176.51     1203.14     53.55 o 
   3  15   4       31.72       46.77     28.47 o 
   4  15   4       53.64       61.68     26.44 o 
   5  15   4       26.83       18.98     21.69 o 
  -4  16   4        1.95       -2.71     37.96 o 
  -3  16   4        5.96       17.62     21.69 o 
  -2  16   4       89.15       96.25     23.05 o 
  -1  16   4      128.71      130.82     39.99 o 
   0  16   4      247.13      237.92     29.82 o 
   1  16   4       60.97       84.73     31.86 o 
   2  16   4       18.32       16.95     36.60 o 
   3  16   4       18.39       -2.71     24.40 o 
   4  16   4       95.00      110.49     27.79 o 
  -3  17   4       49.72       23.05     25.08 o 
  -2  17   4        2.76       -8.81     44.06 o 
  -1  17   4        8.48       29.15     36.60 o 
   0  17   4        7.40       30.50     37.28 o 
   1  17   4       65.60       90.15     31.18 o 
   2  17   4      136.15      155.22     43.38 o 
   3  17   4      116.86      130.82     36.60 o 
 -10   1   5       13.75        5.42     25.76 o 
  -9   1   5       29.97       33.89     12.88 o 
  -8   1   5        0.66       -1.36     14.91 o 
  -7   1   5      152.39      156.58     14.23 o 
  -6   1   5       39.29       48.80     14.91 o 
  -5   1   5      600.55      573.44     24.40 o 
  -4   1   5      957.64      967.93     28.47 o 
  -3   1   5     2240.06     2251.73     29.15 o 
  -2   1   5      110.77      134.89     15.59 o 
  -1   1   5       14.78       26.44     15.59 o 
   0   1   5     9084.27     9210.27    274.52 o 
   1   1   5     1670.24     1695.91     46.77 o 
   2   1   5       22.28       24.40      9.49 o 
   3   1   5      827.79      807.29     23.05 o 
   4   1   5      126.19      153.19     10.85 o 
   5   1   5     1870.23     1852.49     61.68 o 
   6   1   5      438.93      410.76     28.47 o 
   7   1   5       13.32        9.49      8.13 o 
   8   1   5      212.33      171.49     25.08 o 
   9   1   5        0.19        2.71     24.40 o 
  10   1   5        0.12      -16.95     33.89 o 
 -10   2   5      112.62      115.91     18.98 o 
  -9   2   5      145.66      138.95     16.27 o 
  -8   2   5       56.69       40.67      9.49 o 
  -7   2   5      367.17      357.89     22.37 o 
  -6   2   5      854.50      852.02     31.18 o 
  -5   2   5      434.37      435.16     13.56 o 
  -4   2   5     5294.89     5341.25     63.72 o 
  -3   2   5     3405.97     3524.01     43.38 o 
  -2   2   5      446.82      495.49     18.98 o 
  -1   2   5     1895.25     1808.43     60.33 o 
   0   2   5    15632.34    16163.38    377.55 o 
   1   2   5      839.55      837.11     11.52 o 
   2   2   5      294.19      291.46     10.17 o 
   3   2   5     5419.76     5730.32     69.82 o 
   4   2   5       82.78       74.56     10.17 o 
   5   2   5       26.99       29.82     12.20 o 
   6   2   5     1092.60     1121.12     38.64 o 
   7   2   5      417.48      395.85     38.64 o 
   8   2   5        1.44        2.03     13.56 o 
   9   2   5      446.24      359.92     66.43 o 
  10   2   5       15.61       23.05     21.69 o 
 -10   3   5       21.05       14.23     23.72 o 
  -9   3   5      214.45      176.91     42.03 o 
  -8   3   5      512.89      505.66     42.70 o 
  -7   3   5      913.73      942.17     34.57 o 
  -6   3   5     1545.34     1592.89     44.74 o 
  -5   3   5       15.73       21.69     17.62 o 
  -4   3   5      116.59      142.34     12.20 o 
  -3   3   5      229.54      258.93     21.01 o 
  -2   3   5     1522.04     1401.06     42.03 o 
  -1   3   5    18397.85    18651.68    390.43 o 
   0   3   5     1863.48     1830.80     25.08 o 
   1   3   5     2034.25     2060.58     64.39 o 
   2   3   5      422.44      418.22     18.30 o 
   3   3   5       48.22       29.15      8.81 o 
   4   3   5      819.02      741.54     42.70 o 
   5   3   5     1801.92     1832.16     42.03 o 
   6   3   5      788.44      805.25     16.95 o 
   7   3   5      550.22      553.78     29.15 o 
   8   3   5        0.23       -6.10     16.95 o 
   9   3   5       25.49       12.20     14.91 o 
  10   3   5       21.60       19.66     31.18 o 
 -10   4   5      177.80      153.19     33.21 o 
  -9   4   5      223.41      235.20     31.18 o 
  -8   4   5        0.83        5.42     18.30 o 
  -7   4   5      133.19      138.28     12.88 o 
  -6   4   5     1192.34     1230.93     33.89 o 
  -5   4   5     1994.02     1951.45     46.09 o 
  -4   4   5     4058.84     4103.54    240.63 o 
  -3   4   5     4148.06     4182.85     61.00 o 
  -2   4   5     4814.61     4929.81    135.56 o 
  -1   4   5      707.11      643.93     27.11 o 
   0   4   5      200.95      183.01     11.52 o 
   1   4   5     6846.91     6949.05    210.13 o 
   2   4   5     9748.45     9745.75    187.76 o 
   3   4   5     2827.77     2810.26     97.61 o 
   4   4   5     1426.02     1383.44     66.43 o 
   5   4   5        8.98        0.68     10.85 o 
   6   4   5      297.70      332.81     21.69 o 
   7   4   5      828.98      864.90     34.57 o 
   8   4   5      640.97      662.23     37.96 o 
   9   4   5      452.29      435.16     56.26 o 
  10   4   5      247.58      311.12     20.33 o 
 -10   5   5       20.30       16.95     14.91 o 
  -9   5   5       22.78       19.66     19.66 o 
  -8   5   5      781.29      814.07     33.21 o 
  -7   5   5      784.67      882.53     23.72 o 
  -6   5   5     1043.88     1057.41     28.47 o 
  -5   5   5      217.40      214.19     27.11 o 
  -4   5   5       63.62       41.35     16.27 o 
  -3   5   5     2162.15     1829.45    102.35 o 
  -2   5   5     1944.93     1775.90     47.45 o 
  -1   5   5     6063.52     5885.54    305.02 o 
   0   5   5     4736.58     4899.99     68.46 o 
   1   5   5     2496.76     2564.89     44.74 o 
   2   5   5      579.48      595.81     14.91 o 
   3   5   5      743.58      708.33     19.66 o 
   4   5   5      429.02      366.70     12.88 o 
   5   5   5      868.34      816.78     18.98 o 
   6   5   5      736.05      738.83     21.01 o 
   7   5   5      183.29      174.88     12.88 o 
   8   5   5       92.17       83.37     17.62 o 
   9   5   5        1.29        8.81     19.66 o 
 -10   6   5       32.29        2.71     18.30 o 
  -9   6   5      157.53      136.92     22.37 o 
  -8   6   5      233.85      220.29     15.59 o 
  -7   6   5       34.71       24.40     52.19 o 
  -6   6   5     1354.29     1385.47     25.08 o 
  -5   6   5      298.65      298.92     26.44 o 
  -4   6   5      967.18      970.64     41.35 o 
  -3   6   5     1388.13     1412.58     55.58 o 
  -2   6   5      174.38      154.54     16.27 o 
  -1   6   5     1500.12     1645.76     35.25 o 
   0   6   5      268.40      318.58     14.23 o 
   1   6   5     1332.93     1211.95     87.44 o 
   2   6   5       88.06       74.56     11.52 o 
   3   6   5     4395.84     4427.54     85.41 o 
   4   6   5      713.46      711.04     17.62 o 
   5   6   5       31.14       39.31     11.52 o 
   6   6   5       57.01       44.06     14.23 o 
   7   6   5       18.21       20.33     19.66 o 
   8   6   5      447.09      422.96     25.08 o 
   9   6   5      280.65      289.43     25.08 o 
  10   6   5       91.35      124.72     39.31 o 
 -10   7   5       64.60       69.82     25.08 o 
  -9   7   5       11.02       17.62     17.62 o 
  -8   7   5      288.77      267.06     33.89 o 
  -7   7   5        1.13       16.27     20.33 o 
  -6   7   5       33.03       19.66     21.01 o 
  -5   7   5        0.01       -5.42     15.59 o 
  -4   7   5      838.16      774.07     28.47 o 
  -3   7   5      184.80      183.01     17.62 o 
  -2   7   5      114.20      103.71     18.98 o 
  -1   7   5      230.40      192.50     16.95 o 
   0   7   5     2371.12     2680.11     57.62 o 
   1   7   5      336.26      373.48     16.95 o 
   2   7   5       48.29       37.96     10.17 o 
   3   7   5      518.96      559.88     15.59 o 
   4   7   5        8.67        9.49     12.88 o 
   5   7   5       64.36       73.20     11.52 o 
   6   7   5        2.63       -7.46     14.91 o 
   7   7   5       90.59       77.95     21.01 o 
   8   7   5       81.25       54.23     15.59 o 
   9   7   5       40.97       35.25     21.69 o 
  -9   8   5        0.37       -4.74     17.62 o 
  -8   8   5      108.46      117.94     31.86 o 
  -7   8   5        8.13       -5.42     17.62 o 
  -6   8   5       92.12       99.64     19.66 o 
  -5   8   5       92.99       72.53     17.62 o 
  -4   8   5     1435.30     1352.94     47.45 o 
  -3   8   5       19.89       -1.36     15.59 o 
  -2   8   5       66.82       46.77     21.01 o 
  -1   8   5      231.59      199.28     22.37 o 
   0   8   5      229.48      206.06     16.95 o 
   1   8   5      281.94      276.55     18.30 o 
   2   8   5       35.95       42.03     10.85 o 
   3   8   5       88.59       92.18     13.56 o 
   4   8   5      179.48      174.20     18.30 o 
   5   8   5      488.51      442.62     19.66 o 
   6   8   5        9.41       16.95     16.27 o 
   7   8   5        1.16        0.00     14.91 o 
   8   8   5        9.38       -2.71     35.92 o 
   9   8   5       23.15       19.66     18.98 o 
  -9   9   5        0.21       15.59     18.98 o 
  -8   9   5      147.31      164.03     19.66 o 
  -7   9   5      271.61      297.56     18.98 o 
  -6   9   5       40.09       34.57     17.62 o 
  -5   9   5      102.31       99.64     22.37 o 
  -4   9   5     1668.31     1573.91     95.57 o 
  -3   9   5       39.02       25.76     22.37 o 
  -2   9   5       26.56       10.17     18.98 o 
  -1   9   5       98.26       88.79     16.95 o 
   0   9   5        1.34       12.20     14.23 o 
   1   9   5       52.09       46.77     11.52 o 
   2   9   5      415.09      394.49     23.05 o 
   3   9   5      286.53      256.90     26.44 o 
   4   9   5       56.01       52.19     18.98 o 
   5   9   5      293.33      288.75     20.33 o 
   6   9   5        5.68        8.13     18.30 o 
   7   9   5       31.82       31.86     14.91 o 
   8   9   5       40.18       29.82     18.30 o 
   9   9   5       29.27       45.41     27.11 o 
  -9  10   5       20.34       18.30     23.72 o 
  -8  10   5        3.58       11.52     39.31 o 
  -7  10   5        3.21        0.00     27.11 o 
  -6  10   5       42.95       33.89     24.40 o 
  -5  10   5      196.19      222.33     23.72 o 
  -4  10   5      110.84       95.57     14.91 o 
  -3  10   5      353.15      371.45     20.33 o 
  -2  10   5      655.06      605.97     24.40 o 
  -1  10   5      224.61      234.53     24.40 o 
   0  10   5       11.83       -5.42     18.30 o 
   1  10   5       10.75       13.56     12.20 o 
   2  10   5       33.35       37.28     16.27 o 
   3  10   5      123.20      143.02     22.37 o 
   4  10   5      282.18      290.11     12.20 o 
   5  10   5      127.24      133.53     17.62 o 
   6  10   5        2.32       -5.42     18.30 o 
   7  10   5      202.60      157.93     42.70 o 
   8  10   5       18.41       19.66     21.01 o 
  -8  11   5      114.55      162.00     36.60 o 
  -7  11   5      237.08      286.04     29.15 o 
  -6  11   5       56.02       63.04     24.40 o 
  -5  11   5      222.77      251.47     25.76 o 
  -4  11   5      490.25      440.59     56.26 o 
  -3  11   5      309.14      311.12     16.95 o 
  -2  11   5     1809.85     1799.62     56.26 o 
  -1  11   5      781.35      744.25     27.11 o 
   0  11   5       11.58        2.71     21.69 o 
   1  11   5       96.20       92.86     18.98 o 
   2  11   5       62.69       52.19     21.01 o 
   3  11   5      442.77      429.06     30.50 o 
   4  11   5     1029.15      984.20     33.89 o 
   5  11   5      477.23      493.46     53.55 o 
   6  11   5      297.15      282.65     42.03 o 
   7  11   5      117.10      116.59     21.01 o 
   8  11   5       10.78       23.05     49.48 o 
  -8  12   5      102.18      122.01     26.44 o 
  -7  12   5        0.58       16.95     35.25 o 
  -6  12   5       94.65      119.30     21.69 o 
  -5  12   5      314.15      319.25     44.06 o 
  -4  12   5      415.46      424.32     23.72 o 
  -3  12   5      380.70      375.51     18.98 o 
  -2  12   5       80.84       51.51     15.59 o 
  -1  12   5       72.93       65.07     25.08 o 
   0  12   5     1617.22     1506.12     33.89 o 
   1  12   5       30.55       54.23     20.33 o 
   2  12   5      515.79      525.31     23.05 o 
   3  12   5       27.60       35.92     14.91 o 
   4  12   5        0.75        6.10     24.40 o 
   5  12   5        6.55        6.78     20.33 o 
   6  12   5       49.06       70.49     30.50 o 
   7  12   5       92.77      105.06     27.11 o 
  -7  13   5       10.96        4.74     30.50 o 
  -6  13   5       47.50       55.58     34.57 o 
  -5  13   5       17.46       12.20     24.40 o 
  -4  13   5        0.09       -8.13     21.69 o 
  -3  13   5      476.61      472.44     31.18 o 
  -2  13   5      423.02      429.74     31.18 o 
  -1  13   5        8.77       25.76     32.54 o 
   0  13   5      885.87      891.34     55.58 o 
   1  13   5       23.38       17.62     18.98 o 
   2  13   5      136.52      124.72     20.33 o 
   3  13   5      149.53      174.88     28.47 o 
   4  13   5      714.26      692.74     35.25 o 
   5  13   5      124.67      134.21     34.57 o 
   6  13   5      304.76      247.41     68.46 o 
   7  13   5       44.24       46.09     30.50 o 
  -6  14   5        4.13       -6.78     39.99 o 
  -5  14   5      142.26      101.00     37.96 o 
  -4  14   5       54.71       71.85     22.37 o 
  -3  14   5       20.58       28.47     28.47 o 
  -2  14   5       27.61       39.99     25.08 o 
  -1  14   5      120.93      108.45     19.66 o 
   0  14   5       15.08       -1.36     28.47 o 
   1  14   5       60.10       57.62     15.59 o 
   2  14   5      290.33      299.60     29.82 o 
   3  14   5      257.42      244.69     23.05 o 
   4  14   5        9.60       12.88     19.66 o 
   5  14   5        1.64        4.07     26.44 o 
   6  14   5        1.60        1.36     25.76 o 
  -5  15   5        0.18       -2.03     28.47 o 
  -4  15   5        4.33      -12.20     40.67 o 
  -3  15   5        4.35      -12.88     35.92 o 
  -2  15   5       14.61        7.46     28.47 o 
  -1  15   5        0.32      -10.85     21.01 o 
   0  15   5      113.55       78.63     33.89 o 
   1  15   5       69.74       42.03     32.54 o 
   2  15   5       10.30       -8.81     21.69 o 
   3  15   5       65.91       58.97     32.54 o 
   4  15   5       51.52       44.74     18.98 o 
   5  15   5        0.97       14.91     21.69 o 
  -4  16   5      622.17      692.74     39.99 o 
  -3  16   5       41.59       58.97     34.57 o 
  -2  16   5       46.36       73.88     21.01 o 
  -1  16   5       82.53       84.05     31.86 o 
   0  16   5       77.01       75.24     21.69 o 
   1  16   5       56.26       42.03     29.82 o 
   2  16   5      135.97      148.44     41.35 o 
   3  16   5       58.28       51.51     23.05 o 
   4  16   5        2.66       -6.10     27.79 o 
  -3  17   5        3.15      -14.23     35.25 o 
  -2  17   5      185.84      200.64     29.15 o 
  -1  17   5      108.85      144.38     27.11 o 
   0  17   5      234.52      270.45     31.86 o 
   1  17   5       40.61       53.55     31.86 o 
   2  17   5       34.20       27.79     28.47 o 
 -10   0   6      462.39      393.14     45.41 o 
  -9   0   6      334.73      354.50     55.58 o 
  -8   0   6      489.17      459.56     10.85 o 
  -7   0   6      485.43      510.40     12.20 o 
  -6   0   6      924.72      971.32     61.68 o 
  -5   0   6      456.68      572.08     25.76 o 
  -4   0   6     1118.12     1432.24     27.11 o 
  -3   0   6     1371.63     1567.81     25.76 o 
  -2   0   6     1001.05      978.78     55.58 o 
  -1   0   6      964.79      840.50     18.98 o 
   0   0   6       99.20      115.23      8.13 o 
   1   0   6      113.35      145.73     18.98 o 
   2   0   6     4686.84     4565.14     88.12 o 
   3   0   6     2247.87     2173.10     53.55 o 
   4   0   6      407.21      416.86      9.49 o 
   5   0   6     4915.88     4861.35    170.13 o 
   6   0   6     1078.22     1063.51     19.66 o 
   7   0   6      581.92      507.69     48.13 o 
   8   0   6        5.82        4.74      8.13 o 
   9   0   6      139.19      151.15     31.86 o 
  10   0   6        0.85       23.05     33.89 o 
 -10   1   6      420.20      382.29     39.99 o 
  -9   1   6       93.97       86.08     18.30 o 
  -8   1   6        0.01        6.78     16.27 o 
  -7   1   6       20.27       19.66     12.20 o 
  -6   1   6        2.00       12.20     14.23 o 
  -5   1   6     2263.04     2260.54     94.22 o 
  -4   1   6     7379.69     7083.94    153.19 o 
  -3   1   6     1798.51     1678.29     58.29 o 
  -2   1   6        2.92        4.07      6.78 o 
  -1   1   6      998.78     1058.08     55.58 o 
   0   1   6     3513.32     4033.73     65.75 o 
   1   1   6     2096.82     2032.12     37.28 o 
   2   1   6     1508.10     1373.95     56.94 o 
   3   1   6     1608.43     1620.00     41.35 o 
   4   1   6      153.09      188.43     11.52 o 
   5   1   6        7.71       25.76     77.95 o 
   6   1   6        8.68        2.71     28.47 o 
   7   1   6        6.77        6.10      8.81 o 
   8   1   6      185.81      174.88     23.05 o 
   9   1   6       92.11       83.37     25.08 o 
  10   1   6       58.87       85.41     21.69 o 
 -10   2   6       30.79       23.05     14.91 o 
  -9   2   6      213.91      188.43     29.15 o 
  -8   2   6      331.05      359.92     33.21 o 
  -7   2   6      304.11      305.02     27.11 o 
  -6   2   6     2192.85     2088.37     54.23 o 
  -5   2   6      544.52      507.01     25.76 o 
  -4   2   6       32.94       21.01     15.59 o 
  -3   2   6     2868.08     2909.90     30.50 o 
  -2   2   6       47.66       40.67      7.46 o 
  -1   2   6     2905.64     2777.72     50.84 o 
   0   2   6    13132.35    14008.58    198.60 o 
   1   2   6      298.83      284.69      8.13 o 
   2   2   6        8.17       10.85      6.10 o 
   3   2   6     4230.26     4563.11     98.96 o 
   4   2   6     2600.83     2582.51     82.69 o 
   5   2   6      649.47      705.61     13.56 o 
   6   2   6     1190.95     1204.49     26.44 o 
   7   2   6      499.63      480.58     37.28 o 
   8   2   6       58.74       49.48     15.59 o 
   9   2   6      168.26      226.39     24.40 o 
  10   2   6      133.50       86.08     35.92 o 
 -10   3   6       36.34       33.89     17.62 o 
  -9   3   6        2.74       -1.36     18.30 o 
  -8   3   6        0.02        7.46     17.62 o 
  -7   3   6      283.07      262.32     16.27 o 
  -6   3   6       32.31       23.05     18.98 o 
  -5   3   6       93.20       81.34     26.44 o 
  -4   3   6      282.02      277.91     14.23 o 
  -3   3   6      116.87      144.38     14.91 o 
  -2   3   6     2364.09     2451.01     71.85 o 
  -1   3   6     2239.89     2437.45     34.57 o 
   0   3   6      863.91     1037.07     45.41 o 
   1   3   6      737.67      742.89     29.82 o 
   2   3   6     1502.08     1403.77     34.57 o 
   3   3   6     1764.51     1741.33     68.46 o 
   4   3   6       29.85       23.05     10.85 o 
   5   3   6      296.05      277.23     20.33 o 
   6   3   6        7.37       12.88     11.52 o 
   7   3   6      109.12      111.84     18.98 o 
   8   3   6      709.98      657.49     74.56 o 
   9   3   6       13.84        2.71     21.01 o 
  10   3   6        6.73       -4.74     22.37 o 
 -10   4   6       69.74       58.29     24.40 o 
  -9   4   6       10.07      -16.95     26.44 o 
  -8   4   6       82.06       63.72     14.91 o 
  -7   4   6     1087.64     1070.28     42.03 o 
  -6   4   6       67.85       63.04     14.91 o 
  -5   4   6        9.59        6.10     12.88 o 
  -4   4   6        3.45       18.98     12.88 o 
  -3   4   6        2.18       -9.49     15.59 o 
  -2   4   6      361.18      410.08     14.91 o 
  -1   4   6     3000.95     3479.27     56.26 o 
   0   4   6       93.72      104.38      8.13 o 
   1   4   6      203.90      222.33      8.81 o 
   2   4   6     1059.08     1045.88     27.79 o 
   3   4   6       18.99       40.67     10.85 o 
   4   4   6      600.98      571.41     16.95 o 
   5   4   6        8.53        5.42     12.20 o 
   6   4   6      106.55      108.45     18.30 o 
   7   4   6       78.97       77.95     23.05 o 
   8   4   6       92.22       75.24     21.69 o 
   9   4   6       26.72       26.44     19.66 o 
  10   4   6        0.02      -11.52     23.72 o 
 -10   5   6      101.92      117.26     24.40 o 
  -9   5   6       44.33       54.23     16.95 o 
  -8   5   6      152.00      164.03     21.69 o 
  -7   5   6      262.46      242.66     23.05 o 
  -6   5   6      260.88      239.95     30.50 o 
  -5   5   6      391.17      390.43     25.76 o 
  -4   5   6      845.47      876.43     27.79 o 
  -3   5   6     2024.41     1982.63     50.16 o 
  -2   5   6     3250.68     3227.80     73.20 o 
  -1   5   6     2427.14     2712.65     36.60 o 
   0   5   6     8932.31     9543.08    241.98 o 
   1   5   6      275.08      261.64     21.69 o 
   2   5   6     1340.65     1285.15     37.96 o 
   3   5   6      726.30      773.40     30.50 o 
   4   5   6      673.27      650.71     29.82 o 
   5   5   6      395.84      372.80     14.23 o 
   6   5   6       53.78       45.41     14.23 o 
   7   5   6      409.98      399.92     21.69 o 
   8   5   6        2.47        7.46     28.47 o 
   9   5   6       22.78       26.44     25.76 o 
  10   5   6       23.82       22.37     42.03 o 
 -10   6   6        3.12       32.54     23.72 o 
  -9   6   6       33.27       31.86     31.86 o 
  -8   6   6      130.18      151.83     37.96 o 
  -7   6   6      359.01      378.23     23.05 o 
  -6   6   6      416.87      446.69     24.40 o 
  -5   6   6       40.24       39.31     13.56 o 
  -4   6   6       94.92      121.33     18.98 o 
  -3   6   6     1271.36     1222.79     21.01 o 
  -2   6   6     2511.93     2371.03     41.35 o 
  -1   6   6     2559.67     2429.32     40.67 o 
   0   6   6     2576.63     2561.50     71.17 o 
   1   6   6       65.71       90.83     16.95 o 
   2   6   6       26.27       14.91     15.59 o 
   3   6   6     3002.56     2907.86     40.67 o 
   4   6   6     1010.02      984.88     29.15 o 
   5   6   6      489.57      412.12     58.29 o 
   6   6   6      661.51      703.58     22.37 o 
   7   6   6       20.41       18.30     27.11 o 
   8   6   6       35.98       30.50     19.66 o 
   9   6   6       89.24       79.98     25.08 o 
  -9   7   6      200.87      183.01     63.72 o 
  -8   7   6       11.26       16.27     29.82 o 
  -7   7   6      400.46      403.98     28.47 o 
  -6   7   6      726.22      786.28     56.26 o 
  -5   7   6      866.93      850.67     31.86 o 
  -4   7   6      520.46      476.51     28.47 o 
  -3   7   6     2110.74     2099.22     25.76 o 
  -2   7   6        0.51       -4.07     13.56 o 
  -1   7   6       15.89       35.25     22.37 o 
   0   7   6      835.32      805.25     28.47 o 
   1   7   6     4324.66     4290.62    113.20 o 
   2   7   6     3952.97     3748.36     84.73 o 
   3   7   6     1522.93     1448.51     48.13 o 
   4   7   6     1579.00     1470.20     40.67 o 
   5   7   6      241.88      206.74     24.40 o 
   6   7   6      244.47      187.08     37.28 o 
   7   7   6      548.46      509.72     44.06 o 
   8   7   6      400.61      399.92     35.25 o 
   9   7   6      451.49      525.31     38.64 o 
  -9   8   6      119.72      149.12     37.28 o 
  -8   8   6      289.27      307.05     44.74 o 
  -7   8   6     1234.90     1297.35     41.35 o 
  -6   8   6       16.59       -0.68     27.11 o 
  -5   8   6      242.60      231.14     18.30 o 
  -4   8   6        4.34      -13.56     13.56 o 
  -3   8   6     1829.44     1743.36     44.06 o 
  -2   8   6     1271.44     1202.46     35.25 o 
  -1   8   6     2145.37     2057.19     56.26 o 
   0   8   6      421.83      378.23     13.56 o 
   1   8   6      174.71      159.29     10.17 o 
   2   8   6      121.93      115.23     21.69 o 
   3   8   6     1504.45     1433.60     37.28 o 
   4   8   6      965.18      925.91     42.03 o 
   5   8   6      838.77      856.09     37.28 o 
   6   8   6       95.96       86.76     19.66 o 
   7   8   6       61.77       69.82     26.44 o 
   8   8   6       34.11       54.23     24.40 o 
   9   8   6        8.03        8.13     18.98 o 
  -9   9   6       58.01       76.59     29.15 o 
  -8   9   6       65.13       63.72     21.01 o 
  -7   9   6      126.86      118.62     26.44 o 
  -6   9   6      643.05      648.00     23.72 o 
  -5   9   6      641.70      471.09    117.94 o 
  -4   9   6      696.40      670.37     26.44 o 
  -3   9   6      725.48      720.53     19.66 o 
  -2   9   6       22.04       35.25     26.44 o 
  -1   9   6      193.86      186.40     16.27 o 
   0   9   6     2809.27     2669.95     30.50 o 
   1   9   6      536.54      532.77     16.27 o 
   2   9   6       20.77       14.23     11.52 o 
   3   9   6      993.38     1045.20     29.15 o 
   4   9   6      511.49      510.40     30.50 o 
   5   9   6        5.96        8.81     20.33 o 
   6   9   6      215.14      258.93     27.79 o 
   7   9   6      689.90      687.99     20.33 o 
   8   9   6       66.29       75.24     16.95 o 
   9   9   6      111.78      107.77     21.69 o 
  -8  10   6      163.68      147.09     25.08 o 
  -7  10   6        0.47       -8.13     26.44 o 
  -6  10   6        0.23       -8.13     15.59 o 
  -5  10   6        0.07        0.68     25.76 o 
  -4  10   6       95.59      107.77     19.66 o 
  -3  10   6        9.10       -6.10     28.47 o 
  -2  10   6      424.31      399.24     21.01 o 
  -1  10   6      163.50      174.88     16.95 o 
   0  10   6      181.23      156.58     17.62 o 
   1  10   6       14.38        6.78     14.23 o 
   2  10   6      107.50      109.13     22.37 o 
   3  10   6      190.09      167.42     16.95 o 
   4  10   6      107.88      130.14     22.37 o 
   5  10   6      484.08      459.56     43.38 o 
   6  10   6        7.17        8.81     21.01 o 
   7  10   6       29.40       23.05     17.62 o 
   8  10   6        1.25        8.13     31.86 o 
  -8  11   6       67.70       88.12     20.33 o 
  -7  11   6      160.64      174.88     36.60 o 
  -6  11   6        2.88       -6.78     18.30 o 
  -5  11   6       33.20       24.40     26.44 o 
  -4  11   6       57.61       61.68     27.11 o 
  -3  11   6        8.66        5.42     27.11 o 
  -2  11   6        1.40      -11.52     19.66 o 
  -1  11   6      138.99      113.87     19.66 o 
   0  11   6     1126.68     1051.98     40.67 o 
   1  11   6        0.10        7.46     11.52 o 
   2  11   6      112.08      107.77     21.01 o 
   3  11   6      183.38      180.98     22.37 o 
   4  11   6       56.75       55.58     18.98 o 
   5  11   6        0.04       -8.13     14.23 o 
   6  11   6      200.20      168.78     51.51 o 
   7  11   6        0.04       21.01     28.47 o 
   8  11   6       11.82       18.98     18.98 o 
  -7  12   6       41.68       46.77     33.21 o 
  -6  12   6       10.01        6.10     23.72 o 
  -5  12   6       43.62       52.19     21.01 o 
  -4  12   6      426.09      429.06     22.37 o 
  -3  12   6      235.93      236.56     31.86 o 
  -2  12   6      249.86      218.94     21.01 o 
  -1  12   6      127.60      157.26     17.62 o 
   0  12   6        1.97      -12.20     15.59 o 
   1  12   6       13.96       15.59     21.69 o 
   2  12   6       13.21       20.33     23.72 o 
   3  12   6       13.60        4.07     14.23 o 
   4  12   6       66.96       73.20     16.95 o 
   5  12   6       49.60       33.21     30.50 o 
   6  12   6        5.85       10.17     29.82 o 
   7  12   6        0.16       26.44     40.67 o 
  -7  13   6       42.78       58.29     25.76 o 
  -6  13   6        4.96       10.17     34.57 o 
  -5  13   6       51.14       48.13     33.21 o 
  -4  13   6      283.77      305.70     35.92 o 
  -3  13   6       16.02       27.11     29.15 o 
  -2  13   6       18.97       -9.49     25.08 o 
  -1  13   6      185.99      170.13     25.08 o 
   0  13   6       18.33       15.59     24.40 o 
   1  13   6        1.47       15.59     15.59 o 
   2  13   6      135.75      170.81     34.57 o 
   3  13   6      152.65      164.71     24.40 o 
   4  13   6       19.45       35.25     21.69 o 
   5  13   6        9.33        2.71     18.98 o 
   6  13   6       12.61        4.74     28.47 o 
  -6  14   6       45.56       69.14     19.66 o 
  -5  14   6        6.02        2.71     30.50 o 
  -4  14   6       22.65       34.57     29.15 o 
  -3  14   6        3.22        4.74     25.76 o 
  -2  14   6      467.57      523.96     25.76 o 
  -1  14   6      230.74      263.00     29.82 o 
   0  14   6      308.40      357.21     29.15 o 
   1  14   6      373.25      359.25     36.60 o 
   2  14   6        2.09       -2.03     25.08 o 
   3  14   6      115.29       76.59     23.72 o 
   4  14   6       71.18       82.02     23.72 o 
   5  14   6      187.06      158.61     42.03 o 
   6  14   6      255.02      300.28     46.77 o 
  -5  15   6      257.92      306.38     37.28 o 
  -4  15   6      337.98      363.31     23.72 o 
  -3  15   6       61.92       66.43     29.82 o 
  -2  15   6       25.68       29.15     25.76 o 
  -1  15   6        0.19       14.23     31.86 o 
   0  15   6      243.30      238.59     25.76 o 
   1  15   6      748.37      816.10     27.79 o 
   2  15   6      529.29      569.37     35.25 o 
   3  15   6       63.37       47.45     23.72 o 
   4  15   6       16.11        8.13     17.62 o 
   5  15   6        4.21        9.49     27.79 o 
  -4  16   6      105.00      122.69     50.84 o 
  -3  16   6       35.51       36.60     33.89 o 
  -2  16   6       67.46       71.17     47.45 o 
  -1  16   6      294.72      336.20     37.96 o 
   0  16   6      222.54      206.74     39.31 o 
   1  16   6       84.29       48.80     27.79 o 
   2  16   6        7.86        0.68     23.72 o 
   3  16   6       27.28       44.74     25.76 o 
   4  16   6       59.51       65.75     38.64 o 
  -2  17   6        0.43      -16.27     41.35 o 
  -1  17   6        3.44       12.88     43.38 o 
   0  17   6       74.46       84.73     31.86 o 
   1  17   6      213.31      233.85     26.44 o 
   2  17   6      107.25      147.77     32.54 o 
 -10   1   7       49.48       36.60     16.95 o 
  -9   1   7      154.08      124.72     19.66 o 
  -8   1   7        1.08       -4.74     13.56 o 
  -7   1   7      151.49      136.24     19.66 o 
  -6   1   7      255.72      243.34     23.05 o 
  -5   1   7      347.78      338.23     16.95 o 
  -4   1   7      169.61      149.80     18.98 o 
  -3   1   7        7.97       18.98      8.81 o 
  -2   1   7      192.55      189.79      6.10 o 
  -1   1   7      161.31      159.29     11.52 o 
   0   1   7     2080.84     2222.58    169.46 o 
   1   1   7       21.55       14.91     15.59 o 
   2   1   7      298.90      320.61     11.52 o 
   3   1   7      513.64      488.71     13.56 o 
   4   1   7       44.27       45.41     20.33 o 
   5   1   7        8.64       11.52     16.95 o 
   6   1   7      625.67      635.80     42.70 o 
   7   1   7       55.05       49.48     17.62 o 
   8   1   7        0.86       -0.68     26.44 o 
   9   1   7        5.24      -17.62     33.21 o 
  10   1   7       23.21       23.72     38.64 o 
 -10   2   7      223.84      201.99     35.92 o 
  -9   2   7       61.07       69.14     21.69 o 
  -8   2   7       41.96       23.72     19.66 o 
  -7   2   7      149.85      127.43     21.01 o 
  -6   2   7     1259.84     1256.69     47.45 o 
  -5   2   7      804.56      723.92     35.92 o 
  -4   2   7     1764.95     1657.28     61.68 o 
  -3   2   7     1210.95     1057.40     31.18 o 
  -2   2   7      648.79      673.08     55.58 o 
  -1   2   7    10910.79    11683.65    511.08 o 
   0   2   7     7744.19     8185.40    137.60 o 
   1   2   7     4892.84     4902.70    153.87 o 
   2   2   7      539.95      458.21     24.40 o 
   3   2   7      426.61      446.69     20.33 o 
   4   2   7       73.57       71.17     12.20 o 
   5   2   7      696.49      744.25     31.18 o 
   6   2   7      659.53      726.63     33.89 o 
   7   2   7      569.09      509.72     59.65 o 
   8   2   7       69.79       59.65     16.27 o 
   9   2   7       39.31       75.92     25.76 o 
  10   2   7      160.52      140.99     28.47 o 
 -10   3   7       64.88       69.82     23.05 o 
  -9   3   7      141.25      136.24     32.54 o 
  -8   3   7      719.43      639.87     60.33 o 
  -7   3   7      664.58      653.42     55.58 o 
  -6   3   7      248.74      249.44     16.27 o 
  -5   3   7        2.57       -3.39     16.95 o 
  -4   3   7      816.58      853.38     21.01 o 
  -3   3   7     2157.64     2174.46    137.60 o 
  -2   3   7     4882.47     4720.36    174.88 o 
  -1   3   7     1925.75     1795.55     23.72 o 
   0   3   7     4692.59     4935.23    131.50 o 
   1   3   7      583.12      623.60     27.79 o 
   2   3   7       11.19       12.88      6.78 o 
   3   3   7      160.10      165.39     15.59 o 
   4   3   7      907.56      827.62     38.64 o 
   5   3   7     1402.67     1418.01     49.48 o 
   6   3   7     1508.76     1493.92     39.31 o 
   7   3   7        1.82        1.36     16.95 o 
   8   3   7        8.01        4.74     16.27 o 
   9   3   7       29.32       30.50     18.98 o 
  10   3   7       49.77       47.45     39.31 o 
 -10   4   7      126.75      137.60     26.44 o 
  -9   4   7        6.53       12.88     25.76 o 
  -8   4   7        9.02        9.49     20.33 o 
  -7   4   7      395.91      450.07     27.11 o 
  -6   4   7      677.15      652.07     25.08 o 
  -5   4   7      854.55      828.98     16.95 o 
  -4   4   7     2600.57     2766.20    155.90 o 
  -3   4   7      251.46      308.41     14.23 o 
  -2   4   7      537.42      478.54     29.82 o 
  -1   4   7     1022.02     1063.51     32.54 o 
   0   4   7     6778.15     6894.15    132.18 o 
   1   4   7     4435.13     4397.72    173.52 o 
   2   4   7     5632.10     5360.91     53.55 o 
   3   4   7     1786.88     1655.92     53.55 o 
   4   4   7      427.46      437.87     22.37 o 
   5   4   7      145.71      159.29     10.85 o 
   6   4   7      815.23      833.05     29.15 o 
   7   4   7      274.54      281.30     23.72 o 
   8   4   7     1065.90     1037.75    105.06 o 
   9   4   7      174.44      212.16     25.76 o 
  10   4   7       66.92       79.98     37.28 o 
 -10   5   7        1.19        7.46     16.95 o 
  -9   5   7      113.36      138.95     26.44 o 
  -8   5   7       87.89       79.31     23.05 o 
  -7   5   7      386.27      446.69     16.95 o 
  -6   5   7      206.82      190.47     18.98 o 
  -5   5   7      117.69      107.10     18.30 o 
  -4   5   7      740.57      725.95     26.44 o 
  -3   5   7        9.45       12.20     16.95 o 
  -2   5   7     3004.95     2968.19     42.70 o 
  -1   5   7     1323.04     1146.88     28.47 o 
   0   5   7     3992.10     4102.87     58.29 o 
   1   5   7        0.83        0.00     10.17 o 
   2   5   7      756.75      741.54     20.33 o 
   3   5   7      843.30      778.82     26.44 o 
   4   5   7     1607.70     1558.32     37.96 o 
   5   5   7      676.16      689.35     14.91 o 
   6   5   7      685.90      713.75     31.86 o 
   7   5   7      158.99      155.22     33.89 o 
   8   5   7       16.70        6.78     16.27 o 
   9   5   7       49.86       46.77     18.98 o 
 -10   6   7        0.35      -19.66     27.11 o 
  -9   6   7       11.30       25.76     29.15 o 
  -8   6   7      193.96      176.91     18.98 o 
  -7   6   7      509.72      506.33     19.66 o 
  -6   6   7      171.56      204.70     18.30 o 
  -5   6   7      389.17      424.32     37.28 o 
  -4   6   7      109.36      111.16     15.59 o 
  -3   6   7      242.54      203.35     25.76 o 
  -2   6   7       48.30       33.89     16.27 o 
  -1   6   7     2675.40     2736.37     46.09 o 
   0   6   7        5.72       12.20     12.20 o 
   1   6   7     2271.65     2290.37     50.16 o 
   2   6   7     1981.40     1926.38     81.34 o 
   3   6   7      876.45      869.65     43.38 o 
   4   6   7      114.10      115.91     19.66 o 
   5   6   7       67.85       68.46     17.62 o 
   6   6   7      229.56      238.59     20.33 o 
   7   6   7      199.21      219.61     14.91 o 
   8   6   7      214.44      201.31     21.69 o 
   9   6   7      174.82      190.47     40.67 o 
  -9   7   7       88.38       92.86     18.30 o 
  -8   7   7        8.48       10.85     27.79 o 
  -7   7   7       65.64       69.14     24.40 o 
  -6   7   7      842.83      906.25     67.10 o 
  -5   7   7        5.95       13.56     27.11 o 
  -4   7   7      169.05      149.80     16.27 o 
  -3   7   7      563.72      521.92     28.47 o 
  -2   7   7      273.97      283.33     16.95 o 
  -1   7   7      183.53      189.79     14.23 o 
   0   7   7     1314.31     1380.05     41.35 o 
   1   7   7      283.54      301.63     16.95 o 
   2   7   7      248.06      231.14     22.37 o 
   3   7   7     1079.21     1115.02     44.06 o 
   4   7   7      130.18      130.82     12.88 o 
   5   7   7      225.46      206.74     16.95 o 
   6   7   7       74.86       77.27     15.59 o 
   7   7   7       13.94       18.30     19.66 o 
   8   7   7        2.99        8.13     23.72 o 
   9   7   7        4.68       12.20     30.50 o 
  -9   8   7       48.71       57.62     26.44 o 
  -8   8   7       48.50       43.38     33.21 o 
  -7   8   7        5.26        1.36     19.66 o 
  -6   8   7       34.64       21.69     23.05 o 
  -5   8   7      183.90      161.32     21.01 o 
  -4   8   7      114.69      122.69     16.27 o 
  -3   8   7      275.71      253.51     21.01 o 
  -2   8   7     1010.47     1035.04     21.69 o 
  -1   8   7      140.73      144.38     16.27 o 
   0   8   7      381.85      358.57     25.76 o 
   1   8   7      482.52      470.41     15.59 o 
   2   8   7       10.03       17.62     15.59 o 
   3   8   7      311.90      313.83     21.69 o 
   4   8   7      548.99      536.16     25.08 o 
   5   8   7       96.88       94.90     20.33 o 
   6   8   7        1.54      -23.72     27.11 o 
   7   8   7        6.43       15.59     20.33 o 
   8   8   7        2.51       -1.36     18.30 o 
   9   8   7        0.24      -32.54     54.90 o 
  -9   9   7       36.24       17.62     23.05 o 
  -8   9   7      261.18      271.13     22.37 o 
  -7   9   7      340.28      396.53     25.08 o 
  -6   9   7      518.44      528.70     18.30 o 
  -5   9   7        6.01       -2.71     33.21 o 
  -4   9   7      247.47      233.85     22.37 o 
  -3   9   7      508.52      469.05     29.82 o 
  -2   9   7      143.42      152.51     17.62 o 
  -1   9   7     1159.43     1108.92     21.01 o 
   0   9   7      348.40      355.86     28.47 o 
   1   9   7      222.78      193.18     21.01 o 
   2   9   7      401.81      361.28     27.79 o 
   3   9   7      656.30      639.87     27.79 o 
   4   9   7       41.49       53.55     16.95 o 
   5   9   7        0.84        2.71     18.98 o 
   6   9   7       13.78        2.71     17.62 o 
   7   9   7        7.39       10.85     24.40 o 
   8   9   7        7.35        8.13     29.82 o 
  -8  10   7        1.02       -3.39     47.45 o 
  -7  10   7      111.69      119.97     18.98 o 
  -6  10   7       52.90       40.67     23.72 o 
  -5  10   7      644.33      716.46     23.05 o 
  -4  10   7      117.07      107.10     21.01 o 
  -3  10   7      105.11      108.45     28.47 o 
  -2  10   7      804.73      743.57     36.60 o 
  -1  10   7      117.53      118.62     18.98 o 
   0  10   7        3.55        5.42     21.69 o 
   1  10   7      148.78      162.68     23.72 o 
   2  10   7       74.28       69.82     15.59 o 
   3  10   7      136.93      136.24     19.66 o 
   4  10   7      211.82      235.20     21.01 o 
   5  10   7       12.17       10.85     23.72 o 
   6  10   7        6.83        6.78     24.40 o 
   7  10   7       21.32       30.50     17.62 o 
   8  10   7       31.94       41.35     32.54 o 
  -8  11   7       61.37       54.90     33.21 o 
  -7  11   7      179.58      228.43     28.47 o 
  -6  11   7      163.75      213.51     25.76 o 
  -5  11   7       60.23       35.92     42.70 o 
  -4  11   7       10.25        5.42     20.33 o 
  -3  11   7     1316.04     1315.66     54.23 o 
  -2  11   7      369.49      374.84     16.95 o 
  -1  11   7     1006.66      901.51     44.06 o 
   0  11   7      661.77      632.41     33.89 o 
   1  11   7      144.56      154.54     17.62 o 
   2  11   7        2.15       -2.71     31.86 o 
   3  11   7      138.35      144.38     23.72 o 
   4  11   7      902.34      907.61     57.62 o 
   5  11   7      640.24      580.22     61.00 o 
   6  11   7      129.70      130.82     35.25 o 
   7  11   7       62.82       77.27     18.30 o 
  -7  12   7        3.01       10.17     21.69 o 
  -6  12   7       44.01       58.29     23.05 o 
  -5  12   7      272.10      187.08     75.24 o 
  -4  12   7     1171.85     1254.65     81.34 o 
  -3  12   7      873.79      919.81     44.06 o 
  -2  12   7      200.99      205.38     23.72 o 
  -1  12   7       73.90       35.25     39.99 o 
   0  12   7        5.16        4.07     21.69 o 
   1  12   7      249.05      265.71     27.79 o 
   2  12   7      606.42      649.36     30.50 o 
   3  12   7      719.62      693.41     32.54 o 
   4  12   7      168.53      170.81     27.11 o 
   5  12   7       39.46       38.64     31.18 o 
   6  12   7       45.95       52.19     29.15 o 
   7  12   7       88.20       83.37     33.21 o 
  -7  13   7        0.43       16.27     22.37 o 
  -6  13   7      219.59      221.65     23.05 o 
  -5  13   7       16.82       10.17     29.82 o 
  -4  13   7        4.59      -21.01     21.01 o 
  -3  13   7      245.12      229.10     30.50 o 
  -2  13   7      427.18      472.44     28.47 o 
  -1  13   7       66.38       68.46     27.79 o 
   0  13   7      193.65      195.21     18.98 o 
   1  13   7      404.39      363.99     23.05 o 
   2  13   7       35.80       23.72     22.37 o 
   3  13   7      185.70      166.74     21.69 o 
   4  13   7      524.03      519.89     30.50 o 
   5  13   7       60.44       57.62     19.66 o 
   6  13   7      164.70      193.18     28.47 o 
  -6  14   7       85.84       90.15     33.89 o 
  -5  14   7       83.64       67.10     35.92 o 
  -4  14   7      110.70       90.83     35.92 o 
  -3  14   7        9.21        8.13     23.05 o 
  -2  14   7      111.76      102.35     23.05 o 
  -1  14   7       20.90        8.13     37.28 o 
   0  14   7       14.75       27.11     21.69 o 
   1  14   7      129.29      119.97     24.40 o 
   2  14   7       59.15       67.10     24.40 o 
   3  14   7        3.79       -2.71     31.18 o 
   4  14   7        1.02       -6.78     18.98 o 
   5  14   7       32.42       23.72     22.37 o 
  -5  15   7        0.95       30.50     26.44 o 
  -4  15   7        9.81       -9.49     33.89 o 
  -3  15   7       16.41       18.98     31.18 o 
  -2  15   7        0.32      -14.91     30.50 o 
  -1  15   7        3.13        0.00     40.67 o 
   0  15   7        0.00       -2.03     24.40 o 
   1  15   7        1.29       -8.13     23.72 o 
   2  15   7        1.39       -2.03     30.50 o 
   3  15   7        2.11       14.23     32.54 o 
   4  15   7       35.36       35.92     31.18 o 
   5  15   7       15.19       29.15     23.05 o 
  -4  16   7      124.94      146.41     49.48 o 
  -3  16   7      117.49      134.21     43.38 o 
  -2  16   7        3.58       23.72     29.15 o 
  -1  16   7       11.58        4.74     25.08 o 
   0  16   7      174.08      204.02     27.79 o 
   1  16   7        4.38       32.54     32.54 o 
   2  16   7      187.55      199.96     21.69 o 
   3  16   7       81.34       90.15     29.82 o 
  -1  17   7       66.23       82.02     46.09 o 
   0  17   7       24.06       58.29     33.21 o 
   1  17   7       10.57       10.85     45.41 o 
 -10   0   8      393.12      392.46     36.60 o 
  -9   0   8      760.08      608.69     99.64 o 
  -8   0   8      433.44      397.88     44.74 o 
  -7   0   8      365.43      351.11     11.52 o 
  -6   0   8       17.57       42.03     23.72 o 
  -5   0   8       93.65      124.72     29.15 o 
  -4   0   8     9082.21    10201.92     79.31 o 
  -2   0   8     3732.50     3710.41     92.18 o 
  -1   0   8     3025.74     2879.40     79.98 o 
   0   0   8       22.55       35.25      7.46 o 
   1   0   8     1494.94     1643.72     31.18 o 
   2   0   8       20.43       33.21     32.54 o 
   3   0   8     1984.39     1986.02    112.52 o 
   4   0   8     1785.66     1766.41    127.43 o 
   5   0   8      554.51      550.39     31.18 o 
   6   0   8      371.78      374.16     23.72 o 
   7   0   8        1.50       51.51     27.79 o 
   8   0   8        8.55       15.59     30.50 o 
   9   0   8      137.09      126.08     35.25 o 
  10   0   8      308.32      288.75     39.31 o 
 -10   1   8      240.71      248.08     35.25 o 
  -9   1   8       29.42       27.79     18.30 o 
  -8   1   8      271.12      235.20     22.37 o 
  -7   1   8      129.07      136.24     23.05 o 
  -6   1   8      468.70      450.07     24.40 o 
  -5   1   8     2384.81     2149.38     33.89 o 
  -4   1   8     6596.35     6274.61    100.32 o 
  -3   1   8      799.55      758.48     23.72 o 
  -2   1   8      315.28      306.38      9.49 o 
  -1   1   8     1442.30     1536.63    107.10 o 
   0   1   8      374.67      350.43     23.72 o 
   1   1   8       50.96       20.33     12.20 o 
   2   1   8     9626.72     9870.47    254.18 o 
   3   1   8      208.40      180.98     13.56 o 
   4   1   8       43.79       39.99     34.57 o 
   5   1   8      184.39      191.82     25.76 o 
   6   1   8        9.51        8.13     21.69 o 
   7   1   8        5.17        2.71     22.37 o 
   8   1   8      239.67      294.85     27.11 o 
   9   1   8      117.17      135.56     19.66 o 
  10   1   8        1.12      -16.27     33.89 o 
 -10   2   8       54.09       38.64     26.44 o 
  -9   2   8      153.91      153.87     35.25 o 
  -8   2   8      101.09       96.93     17.62 o 
  -7   2   8      112.68      104.38     23.72 o 
  -6   2   8       26.37       25.08     11.52 o 
  -5   2   8        0.26        0.00     13.56 o 
  -4   2   8     1142.56     1131.29     30.50 o 
  -3   2   8      386.41      361.96     11.52 o 
  -2   2   8     4624.16     4830.17    223.68 o 
  -1   2   8       16.31       13.56     10.85 o 
   0   2   8     7449.55     7648.56    247.41 o 
   1   2   8     2915.74     3371.50    210.80 o 
   2   2   8     1997.98     1984.67     75.24 o 
   3   2   8      268.29      286.04     15.59 o 
   4   2   8      385.65      360.60     18.30 o 
   5   2   8      394.66      359.92     20.33 o 
   6   2   8      779.05      766.62     46.09 o 
   7   2   8      333.11      377.55     18.98 o 
   8   2   8      230.02      159.97     54.23 o 
   9   2   8       82.81      133.53     35.92 o 
  10   2   8       75.60      106.42     21.01 o 
 -10   3   8        6.35       17.62     20.33 o 
  -9   3   8       23.31       11.52     26.44 o 
  -8   3   8        0.42        6.10     29.15 o 
  -7   3   8      140.67      136.92     12.88 o 
  -6   3   8        6.47        7.46     27.11 o 
  -5   3   8       74.53       57.62     14.23 o 
  -4   3   8      395.41      401.95     29.15 o 
  -3   3   8       32.35       29.15     10.85 o 
  -2   3   8      155.45      151.15     18.30 o 
  -1   3   8     7792.66     8179.30    101.67 o 
   0   3   8      235.12      238.59      9.49 o 
   1   3   8      203.22      205.38     14.23 o 
   2   3   8      976.54     1169.92     88.12 o 
   3   3   8      846.90      903.54     40.67 o 
   4   3   8      291.66      317.90     14.23 o 
   5   3   8       81.59       65.07     16.95 o 
   6   3   8      139.17      136.24     18.98 o 
   7   3   8      149.32      141.67     27.79 o 
   8   3   8       52.18       62.36     25.08 o 
   9   3   8      192.16      201.31     20.33 o 
  10   3   8        2.44      -29.15     39.31 o 
 -10   4   8       68.54       77.27     35.25 o 
  -9   4   8        1.30        9.49     27.79 o 
  -8   4   8        8.78        9.49     16.95 o 
  -7   4   8      278.15      284.01     17.62 o 
  -6   4   8        4.47       -0.68     18.98 o 
  -5   4   8       75.33       63.72     23.05 o 
  -4   4   8       64.53       58.97     15.59 o 
  -3   4   8        0.30        4.74      8.81 o 
  -2   4   8      872.96      942.85     25.76 o 
  -1   4   8     4554.48     4788.15     37.96 o 
   0   4   8     1371.77     1436.99     24.40 o 
   1   4   8      193.26      179.62     12.20 o 
   2   4   8        1.73       -1.36     18.30 o 
   3   4   8      293.22      291.46     29.15 o 
   4   4   8       12.92        8.81     25.76 o 
   5   4   8      112.25      102.35     14.23 o 
   6   4   8      147.61      156.58     13.56 o 
   7   4   8       50.32       33.89     14.91 o 
   8   4   8       25.15       20.33     18.98 o 
   9   4   8        3.20       12.20     25.08 o 
 -10   5   8       24.29       48.80     22.37 o 
  -9   5   8      108.48       98.28     33.89 o 
  -8   5   8        4.69       12.20     16.27 o 
  -7   5   8      289.01      262.32     21.69 o 
  -6   5   8     1013.38     1003.86     28.47 o 
  -5   5   8       20.75       21.69     22.37 o 
  -4   5   8      697.05      738.83     28.47 o 
  -3   5   8      396.04      365.35     10.85 o 
  -2   5   8      123.64       98.28     11.52 o 
  -1   5   8      271.93      284.01     10.17 o 
   0   5   8     2094.05     2131.76     44.06 o 
   1   5   8       75.28       52.87     13.56 o 
   2   5   8       40.63       26.44     15.59 o 
   3   5   8     1083.12     1117.73     34.57 o 
   4   5   8     1187.72     1186.87     24.40 o 
   5   5   8       76.82       73.20     15.59 o 
   6   5   8     1371.09     1302.10     58.97 o 
   7   5   8       46.97       47.45     21.69 o 
   8   5   8       60.20       46.77     23.05 o 
   9   5   8       46.69       58.29     28.47 o 
  -9   6   8        7.51       15.59     24.40 o 
  -8   6   8      432.19      468.38     25.76 o 
  -7   6   8       80.79       88.79     34.57 o 
  -6   6   8      349.56      336.88     28.47 o 
  -5   6   8       54.84       54.23     17.62 o 
  -4   6   8       36.43       39.99     16.95 o 
  -3   6   8      131.46      149.12     12.20 o 
  -2   6   8      948.04      973.35     46.09 o 
  -1   6   8     1026.37     1021.48     16.27 o 
   0   6   8      264.82      244.02     11.52 o 
   1   6   8      487.97      475.83     25.76 o 
   2   6   8      224.90      216.23     19.66 o 
   3   6   8      200.60      205.38     20.33 o 
   4   6   8     2690.55     2623.86     60.33 o 
   5   6   8      221.35      233.85     23.72 o 
   6   6   8      124.91      140.99     18.30 o 
   7   6   8       57.29       73.88     19.66 o 
   8   6   8        5.28       -1.36     21.69 o 
   9   6   8       49.75       98.96     35.92 o 
  -9   7   8       59.99       64.39     31.18 o 
  -8   7   8       14.97       16.95     26.44 o 
  -7   7   8      222.31      256.90     30.50 o 
  -6   7   8     1379.08     1402.42     24.40 o 
  -5   7   8       25.16       19.66     15.59 o 
  -4   7   8      297.30      324.00     15.59 o 
  -3   7   8      908.68      812.03     67.10 o 
  -2   7   8      470.55      479.90     18.98 o 
  -1   7   8      258.57      242.66     14.23 o 
   0   7   8     2855.93     2840.08    112.52 o 
   1   7   8     1097.22      990.98     56.26 o 
   2   7   8     1038.28     1045.88     37.96 o 
   3   7   8     1740.18     1715.57     34.57 o 
   4   7   8       10.50        4.07     22.37 o 
   5   7   8       39.88       37.96     13.56 o 
   6   7   8      268.21      267.74     16.95 o 
   7   7   8      899.53      928.62     46.77 o 
   8   7   8      318.82      308.41     31.86 o 
   9   7   8      152.73      178.27     50.84 o 
  -9   8   8      218.78      258.25     39.99 o 
  -8   8   8      182.81      200.64     29.15 o 
  -7   8   8      233.97      268.42     23.05 o 
  -6   8   8      323.88      394.49     39.99 o 
  -5   8   8       25.81       33.89     14.91 o 
  -4   8   8        1.04      -14.91     17.62 o 
  -3   8   8     1182.49     1211.95     29.82 o 
  -2   8   8     1498.56     1409.20     37.28 o 
  -1   8   8     3822.95     3813.44    124.04 o 
   0   8   8      480.20      501.59     18.30 o 
   1   8   8       92.30       78.63     21.69 o 
   2   8   8      653.23      672.40     24.40 o 
   3   8   8      623.32      649.36     27.79 o 
   4   8   8      613.99      642.58     29.15 o 
   5   8   8      558.35      495.49     81.34 o 
   6   8   8      183.96      188.43     28.47 o 
   7   8   8       22.35       23.72     14.23 o 
   8   8   8       12.55        5.42     21.69 o 
  -8   9   8        2.48        4.07     25.76 o 
  -7   9   8      310.47      332.13     31.18 o 
  -6   9   8      391.99      447.36     48.80 o 
  -5   9   8      423.55      454.82     26.44 o 
  -4   9   8       14.50       -4.07     23.05 o 
  -3   9   8       43.33       50.84     20.33 o 
  -2   9   8        0.95        6.10     18.98 o 
  -1   9   8     1151.33     1082.48     38.64 o 
   0   9   8     1429.73     1359.71     31.86 o 
   1   9   8     1920.55     1896.55     25.76 o 
   2   9   8      106.23       88.79     14.91 o 
   3   9   8      238.03      233.85     16.95 o 
   4   9   8      147.11      132.85     15.59 o 
   5   9   8      313.30      279.94     48.13 o 
   6   9   8      595.05      659.52     29.15 o 
   7   9   8      289.72      294.18     29.82 o 
   8   9   8       10.47        8.81     16.27 o 
  -8  10   8      119.51      124.04     26.44 o 
  -7  10   8       30.53       40.67     21.01 o 
  -6  10   8        3.25       22.37     16.27 o 
  -5  10   8       60.02       34.57     27.79 o 
  -4  10   8       16.23       12.20     16.27 o 
  -3  10   8      975.86     1040.46     26.44 o 
  -2  10   8      493.55      471.77     25.08 o 
  -1  10   8      378.05      391.78     16.95 o 
   0  10   8       48.37       31.86     16.95 o 
   1  10   8       42.49       50.84     21.01 o 
   2  10   8       14.33        2.03     14.23 o 
   3  10   8        5.86        7.46     14.91 o 
   4  10   8      261.61      261.64     21.01 o 
   5  10   8      117.35      124.04     24.40 o 
   6  10   8        8.12       22.37     25.76 o 
   7  10   8        4.43        9.49     20.33 o 
   8  10   8        2.00        9.49     29.82 o 
  -8  11   8       43.60       75.92     44.74 o 
  -7  11   8        0.28        5.42     31.18 o 
  -6  11   8      131.22      127.43     23.72 o 
  -5  11   8       20.48       49.48     20.33 o 
  -4  11   8       27.50       29.15     23.72 o 
  -3  11   8      166.89      181.66     22.37 o 
  -2  11   8       73.75       64.39     28.47 o 
  -1  11   8      120.08       91.51     25.08 o 
   0  11   8      233.03      206.06     17.62 o 
   1  11   8       23.63       20.33     21.01 o 
   2  11   8       83.03       58.29     25.08 o 
   3  11   8      163.63      153.87     23.72 o 
   4  11   8       58.55       44.06     18.30 o 
   5  11   8       16.32       13.56     27.79 o 
   6  11   8      187.84      178.27     24.40 o 
   7  11   8       16.53       23.05     28.47 o 
  -7  12   8       52.94       73.88     29.82 o 
  -6  12   8       48.91       49.48     44.06 o 
  -5  12   8      134.24      140.31     25.76 o 
  -4  12   8        0.00       -8.81     31.86 o 
  -3  12   8      284.44      309.09     41.35 o 
  -2  12   8      241.57      261.64     24.40 o 
  -1  12   8        3.24       -7.46     18.98 o 
   0  12   8       51.17       42.03     16.27 o 
   1  12   8        1.20       11.52     19.66 o 
   2  12   8      136.41      134.21     27.79 o 
   3  12   8      456.71      449.40     32.54 o 
   4  12   8        0.90      -10.17     24.40 o 
   5  12   8        8.50       13.56     16.95 o 
   6  12   8        7.99       25.76     34.57 o 
   7  12   8        1.46       -2.71     33.89 o 
  -6  13   8        2.35       10.17     31.18 o 
  -5  13   8      200.97      193.18     29.15 o 
  -4  13   8      364.99      396.53     29.15 o 
  -3  13   8       40.19       44.06     18.30 o 
  -2  13   8      130.96      126.08     23.72 o 
  -1  13   8       75.05       46.09     33.89 o 
   0  13   8       62.05       65.75     29.82 o 
   1  13   8       91.00      115.23     21.69 o 
   2  13   8      432.61      404.66     23.05 o 
   3  13   8       57.23       61.68     23.72 o 
   4  13   8      105.36       84.73     35.92 o 
   5  13   8        1.52       14.23     23.72 o 
   6  13   8       62.72       86.76     25.76 o 
  -6  14   8      149.67      147.77     25.76 o 
  -5  14   8        0.45      -13.56     36.60 o 
  -4  14   8      110.76      117.94     27.79 o 
  -3  14   8       11.32       17.62     21.69 o 
  -2  14   8      109.85      136.92     35.25 o 
  -1  14   8      164.28      170.13     29.82 o 
   0  14   8      219.30      235.20     25.76 o 
   1  14   8       65.00       69.82     29.15 o 
   2  14   8        0.91       -5.42     29.82 o 
   3  14   8        1.91        2.03     25.08 o 
   4  14   8      163.54      151.83     26.44 o 
   5  14   8      299.41      264.35     48.80 o 
  -5  15   8      324.71      366.02     33.89 o 
  -4  15   8      118.37      132.18     22.37 o 
  -3  15   8       24.95       25.08     32.54 o 
  -2  15   8        4.33        0.00     35.92 o 
  -1  15   8       17.54       14.91     27.11 o 
   0  15   8      178.25      192.50     23.72 o 
   1  15   8      327.89      334.84     37.96 o 
   2  15   8      463.69      473.12     44.06 o 
   3  15   8       75.97       71.85     29.82 o 
   4  15   8        2.77        2.71     21.69 o 
  -3  16   8       83.61       97.61     31.86 o 
  -2  16   8      125.84      149.12     25.08 o 
  -1  16   8      194.85      223.00     28.47 o 
   0  16   8      100.55      105.74     27.79 o 
   1  16   8       11.14        9.49     35.92 o 
   2  16   8       30.17       38.64     29.82 o 
   3  16   8       84.20       85.41     46.09 o 
 -10   1   9       26.35       16.95     23.05 o 
  -9   1   9      154.23      126.75     35.25 o 
  -8   1   9       25.45       18.30      9.49 o 
  -7   1   9       13.59        8.13     20.33 o 
  -6   1   9        1.16       -0.68     25.76 o 
  -5   1   9       28.04       16.95     16.27 o 
  -4   1   9        7.84        2.03     22.37 o 
  -3   1   9     1092.57     1033.68     58.97 o 
  -2   1   9      404.81      380.26     36.60 o 
  -1   1   9      145.08      193.18     19.66 o 
   0   1   9      457.47      469.05     36.60 o 
   1   1   9      162.74      177.59     14.91 o 
   2   1   9      266.16      313.15     22.37 o 
   3   1   9      243.68      315.87     15.59 o 
   4   1   9      632.84      679.86     26.44 o 
   5   1   9      196.10      187.76     23.05 o 
   6   1   9      208.78      199.96     25.76 o 
   7   1   9      162.35      153.19     23.72 o 
   8   1   9       26.99       33.89     22.37 o 
   9   1   9        0.14       13.56     27.79 o 
 -10   2   9        3.26       18.30     27.79 o 
  -9   2   9       36.45       18.30     15.59 o 
  -8   2   9        0.21        5.42     19.66 o 
  -7   2   9       10.96        6.78     12.88 o 
  -6   2   9       99.55       78.63     28.47 o 
  -5   2   9     1732.96     1710.15     39.99 o 
  -4   2   9      588.18      475.15     38.64 o 
  -3   2   9      280.37      299.60      6.78 o 
  -2   2   9        5.12        6.10     14.23 o 
  -1   2   9      159.15      165.39     12.20 o 
   0   2   9     2602.74     2583.86    132.85 o 
   1   2   9     1026.57      879.14     34.57 o 
   2   2   9     1318.21     1344.80     52.19 o 
   3   2   9      291.39      284.69     25.76 o 
   4   2   9        0.21       10.17     14.91 o 
   5   2   9      796.39      824.23     42.70 o 
   6   2   9     1079.02     1045.20     67.78 o 
   7   2   9      474.29      531.41     40.67 o 
   8   2   9      201.41      227.75     35.92 o 
   9   2   9       16.69        6.10     23.05 o 
 -10   3   9      284.78      248.76     64.39 o 
  -9   3   9      136.99       96.25     32.54 o 
  -8   3   9       48.53       84.05     18.98 o 
  -7   3   9      669.72      705.61     31.86 o 
  -6   3   9      386.68      418.90     14.91 o 
  -5   3   9      123.96      102.35     14.23 o 
  -4   3   9     1278.28     1276.34     21.01 o 
  -3   3   9      272.77      252.83     21.01 o 
  -2   3   9      425.34      338.91     25.76 o 
  -1   3   9     1390.90     1267.53     48.13 o 
   0   3   9     4332.65     4453.30     73.20 o 
   1   3   9      379.38      420.25     13.56 o 
   2   3   9      370.03      386.36     18.98 o 
   3   3   9      777.00      721.88     21.69 o 
   4   3   9      570.41      542.94     23.05 o 
   5   3   9      749.06      789.66     25.76 o 
   6   3   9      644.33      646.64     51.51 o 
   7   3   9      176.63      163.36     15.59 o 
   8   3   9      170.50      159.97     23.72 o 
   9   3   9        8.79      -37.96     38.64 o 
 -10   4   9       55.19       59.65     31.86 o 
  -9   4   9       35.96       50.84     36.60 o 
  -8   4   9       77.64       58.29     18.30 o 
  -7   4   9      306.80      319.25     21.01 o 
  -6   4   9     1323.15     1388.86     46.77 o 
  -5   4   9       53.76       61.68     17.62 o 
  -4   4   9       87.37      100.32     24.40 o 
  -3   4   9     1922.32     1956.20     52.19 o 
  -2   4   9      641.83      604.62     39.31 o 
  -1   4   9        4.75       46.77     10.17 o 
   0   4   9     1621.40     1628.13     51.51 o 
   1   4   9      339.00      317.22     23.05 o 
   2   4   9     1019.85     1002.50     27.79 o 
   3   4   9      148.32      159.29     13.56 o 
   4   4   9       42.33       39.99     14.91 o 
   5   4   9       27.76       33.89     16.95 o 
   6   4   9      737.16      791.70     29.82 o 
   7   4   9      508.73      504.98     51.51 o 
   8   4   9      148.66      163.36     17.62 o 
   9   4   9      237.87      254.18     28.47 o 
  -9   5   9        8.90      -27.79     27.79 o 
  -8   5   9      785.32      826.94     43.38 o 
  -7   5   9      112.85      129.46     20.33 o 
  -6   5   9       26.47       32.54     15.59 o 
  -5   5   9       62.85       82.02     14.23 o 
  -4   5   9      406.12      405.34     30.50 o 
  -3   5   9        3.03       12.20     10.85 o 
  -2   5   9     1008.78      968.61     31.18 o 
  -1   5   9     1808.49     1743.36     51.51 o 
   0   5   9       77.69      117.94     15.59 o 
   1   5   9        3.41       33.21     16.95 o 
   2   5   9      679.65      650.71     16.95 o 
   3   5   9      645.09      637.15     16.27 o 
   4   5   9        4.34       31.86     34.57 o 
   5   5   9     1058.89     1109.60     33.21 o 
   6   5   9        3.67        4.74     16.95 o 
   7   5   9       16.05       12.88     14.23 o 
   8   5   9        2.53       -5.42     39.99 o 
   9   5   9       86.12      141.67     28.47 o 
  -9   6   9        5.32       11.52     30.50 o 
  -8   6   9      139.97      124.72     25.76 o 
  -7   6   9      317.43      329.42     23.72 o 
  -6   6   9      170.65      183.01     20.33 o 
  -5   6   9     1551.43     1676.26     86.08 o 
  -4   6   9        7.59       -6.78     16.27 o 
  -3   6   9        9.15       18.98     15.59 o 
  -2   6   9       37.52       28.47     12.20 o 
  -1   6   9       91.58       84.05     17.62 o 
   0   6   9      794.59      795.09     25.76 o 
   1   6   9      503.60      473.80     14.91 o 
   2   6   9       50.17       46.77     12.20 o 
   3   6   9        0.66        0.68     29.82 o 
   4   6   9        1.58        1.36     15.59 o 
   5   6   9      462.45      478.54     16.27 o 
   6   6   9       64.69       42.03     17.62 o 
   7   6   9      248.90      293.50     29.82 o 
   8   6   9       64.73       67.10     33.21 o 
   9   6   9       14.67       17.62     24.40 o 
  -9   7   9        3.45        7.46     30.50 o 
  -8   7   9        0.82       -3.39     21.01 o 
  -7   7   9       23.32       19.66     22.37 o 
  -6   7   9       52.76       50.84     37.28 o 
  -5   7   9      119.61      133.53     24.40 o 
  -4   7   9      256.57      238.59     25.08 o 
  -3   7   9      567.19      549.72     20.33 o 
  -2   7   9       77.97       77.27     14.91 o 
  -1   7   9      223.17      244.02     27.11 o 
   0   7   9      272.99      274.52     23.05 o 
   1   7   9     1470.93     1458.00     42.03 o 
   2   7   9      151.41      142.34     18.30 o 
   3   7   9      803.07      797.12     33.21 o 
   4   7   9        5.11        8.81     17.62 o 
   5   7   9       52.93       48.80     16.27 o 
   6   7   9      126.39      133.53     20.33 o 
   7   7   9      184.74      158.61     21.69 o 
   8   7   9       10.53       -2.03     22.37 o 
   9   7   9       12.05       47.45     39.31 o 
  -9   8   9       44.81       65.07     23.72 o 
  -8   8   9       45.57       35.25     29.82 o 
  -7   8   9       11.12       12.88     26.44 o 
  -6   8   9       62.89       71.85     25.08 o 
  -5   8   9        0.96      -21.01     21.01 o 
  -4   8   9      276.65      290.11     14.91 o 
  -3   8   9      163.83      142.34     23.72 o 
  -2   8   9      292.69      261.64     29.82 o 
  -1   8   9      326.25      316.54     22.37 o 
   0   8   9      324.84      321.29     14.91 o 
   1   8   9      230.39      216.90     23.72 o 
   2   8   9       92.37       83.37     23.05 o 
   3   8   9      174.83      163.36     26.44 o 
   4   8   9       69.59       69.82     23.72 o 
   5   8   9      189.24      208.09     21.01 o 
   6   8   9        0.63       31.86     24.40 o 
   7   8   9        1.18       -0.68     25.08 o 
   8   8   9       45.26       26.44     29.15 o 
  -8   9   9      115.41      130.82     28.47 o 
  -7   9   9      243.84      265.03     31.18 o 
  -6   9   9       42.43       36.60     23.72 o 
  -5   9   9      108.45      114.55     21.69 o 
  -4   9   9     1210.56     1286.51     45.41 o 
  -3   9   9     1550.98     1378.02    189.11 o 
  -2   9   9      423.84      395.85     29.82 o 
  -1   9   9     3353.56     3319.98    107.77 o 
   0   9   9      160.92      145.05     22.37 o 
   1   9   9        0.15       -2.71     15.59 o 
   2   9   9      965.01      925.23     25.76 o 
   3   9   9     1399.42     1428.85     35.92 o 
   4   9   9      117.70      109.81     16.27 o 
   5   9   9      144.44      127.43     25.08 o 
   6   9   9      281.15      276.55     39.31 o 
   7   9   9        8.95       -3.39     21.69 o 
   8   9   9        2.15       -6.10     19.66 o 
  -8  10   9        0.77        6.78     33.21 o 
  -7  10   9      235.29      241.98     32.54 o 
  -6  10   9      339.97      362.64     19.66 o 
  -5  10   9      332.71      378.23     25.76 o 
  -4  10   9      675.53      696.80     23.05 o 
  -3  10   9      728.01      788.99     39.99 o 
  -2  10   9       22.07       27.11     10.85 o 
  -1  10   9     1351.72     1270.92     57.62 o 
   0  10   9      352.05      329.42     19.66 o 
   1  10   9     1330.27     1325.82     44.06 o 
   2  10   9      259.42      270.45     14.91 o 
   3  10   9      485.83      478.54     37.96 o 
   4  10   9      132.60      121.33     18.30 o 
   5  10   9        0.70        5.42     23.05 o 
   6  10   9       40.48       78.63     28.47 o 
   7  10   9      161.67      191.15     30.50 o 
  -7  11   9      148.21      199.28     35.92 o 
  -6  11   9      238.21      257.57     25.76 o 
  -5  11   9       64.02       55.58     23.05 o 
  -4  11   9      324.10      140.31     97.61 o 
  -3  11   9     1879.16     1769.12    202.67 o 
  -2  11   9      898.22      919.13     44.06 o 
  -1  11   9      598.76      668.33     25.08 o 
   0  11   9       94.80       85.41     18.30 o 
   1  11   9       51.72       49.48     18.98 o 
   2  11   9      394.33      372.13     25.76 o 
   3  11   9      954.48      949.63     45.41 o 
   4  11   9      715.39      701.55     50.16 o 
   5  11   9      497.34      422.28     77.95 o 
   6  11   9      114.84      146.41     39.31 o 
   7  11   9        0.93      -10.85     18.98 o 
  -7  12   9       16.16       34.57     36.60 o 
  -6  12   9      235.56      273.84     29.15 o 
  -5  12   9      822.88      937.43     56.94 o 
  -4  12   9      544.74      325.36    161.32 o 
  -3  12   9       45.57       42.03     27.11 o 
  -2  12   9        9.36       -5.42     31.18 o 
  -1  12   9       24.11       47.45     35.25 o 
   0  12   9      261.36      273.84     25.08 o 
   1  12   9     1047.27     1055.37     39.99 o 
   2  12   9      760.57      726.63     42.70 o 
   3  12   9      703.65      685.96     58.29 o 
   4  12   9       59.70       83.37     25.76 o 
   5  12   9        0.19       -4.74     27.11 o 
   6  12   9       32.04       45.41     31.86 o 
  -6  13   9        0.68        4.74     29.82 o 
  -5  13   9       34.92       43.38     25.76 o 
  -4  13   9       61.98       53.55     27.79 o 
  -3  13   9      432.67      502.95     31.86 o 
  -2  13   9      284.63      301.63     31.18 o 
  -1  13   9       46.66       73.88     19.66 o 
   0  13   9       55.25       56.94     23.72 o 
   1  13   9       65.93       58.29     22.37 o 
   2  13   9       40.90       47.45     14.23 o 
   3  13   9      112.80      122.69     27.11 o 
   4  13   9      867.16      789.66     99.64 o 
   5  13   9       80.15       73.88     40.67 o 
   6  13   9       39.01       33.21     26.44 o 
  -5  14   9       13.44       26.44     22.37 o 
  -4  14   9       64.85       61.00     41.35 o 
  -3  14   9       66.72       52.19     25.08 o 
  -2  14   9       18.11       15.59     36.60 o 
  -1  14   9        1.00       19.66     31.86 o 
   0  14   9      194.30      223.68     23.05 o 
   1  14   9      144.14      155.22     20.33 o 
   2  14   9      207.30      189.11     24.40 o 
   3  14   9       57.83       62.36     23.05 o 
   4  14   9        0.90       -6.10     22.37 o 
   5  14   9       13.92       22.37     44.74 o 
  -4  15   9       46.39       66.43     47.45 o 
  -3  15   9       77.48       77.27     39.31 o 
  -2  15   9       16.94       39.31     23.05 o 
  -1  15   9       48.70       61.00     36.60 o 
   0  15   9        8.58       -6.78     18.30 o 
   1  15   9        2.34       -0.68     19.66 o 
   2  15   9       31.68       33.21     37.96 o 
   3  15   9       15.64       -1.36     22.37 o 
   4  15   9        1.70        1.36     35.92 o 
  -2  16   9       16.38       13.56     33.89 o 
  -1  16   9        0.02        9.49     45.41 o 
   0  16   9       27.52        2.03     36.60 o 
   1  16   9       15.79       24.40     31.86 o 
   2  16   9       49.13       63.72     26.44 o 
 -10   0  10      164.48      174.88     30.50 o 
  -8   0  10      196.22      231.14     32.54 o 
  -7   0  10      426.98      347.05     12.88 o 
  -6   0  10      290.10      240.63     27.79 o 
  -5   0  10       98.16      118.62     25.08 o 
  -4   0  10      893.51      820.84     26.44 o 
  -3   0  10     9315.65     8564.98    178.95 o 
  -2   0  10     1835.75     1635.59     34.57 o 
  -1   0  10       39.06       32.54     14.23 o 
   0   0  10     1453.59     1530.53     33.21 o 
   1   0  10       60.16       61.68     31.18 o 
   2   0  10     2804.01     2796.02     48.13 o 
   3   0  10     6337.00     6436.61     92.18 o 
   4   0  10     2873.03     2731.63    107.77 o 
   5   0  10      535.81      580.22     24.40 o 
   6   0  10      453.28      459.56     18.98 o 
   7   0  10        4.85        0.68     30.50 o 
   8   0  10      268.83      305.02     34.57 o 
   9   0  10      245.16      305.70     41.35 o 
 -10   1  10      107.79      103.71     21.69 o 
  -9   1  10        0.19       24.40     21.69 o 
  -8   1  10        1.67        4.74     11.52 o 
  -7   1  10      467.95      310.44     58.29 o 
  -6   1  10       25.42       31.18     16.95 o 
  -5   1  10     2477.51     2463.89    162.68 o 
  -4   1  10     4414.08     4274.36    342.98 o 
  -3   1  10      584.69      586.32     59.65 o 
  -2   1  10      105.77      106.42     11.52 o 
  -1   1  10     1499.72     1516.29     61.00 o 
   0   1  10     1360.77     1315.66     27.11 o 
   1   1  10     3484.53     3646.01    215.55 o 
   2   1  10     6442.82     6392.56    263.67 o 
   3   1  10     2567.82     2739.76    107.10 o 
   4   1  10       39.14       69.82     35.92 o 
   5   1  10      317.35      323.32     34.57 o 
   6   1  10      524.64      574.79     44.06 o 
   7   1  10       73.67       84.05     22.37 o 
   8   1  10      232.83      305.70     33.21 o 
   9   1  10      155.66      160.64     30.50 o 
 -10   2  10      111.60      141.67     25.76 o 
  -9   2  10      189.49      142.34     42.03 o 
  -8   2  10      319.75      357.21     42.03 o 
  -7   2  10       12.41       31.18     28.47 o 
  -6   2  10        8.46       -4.07     17.62 o 
  -5   2  10      161.91      177.59     25.08 o 
  -4   2  10      687.03      614.11     57.62 o 
  -3   2  10      162.62      145.05     19.66 o 
  -2   2  10     1045.05     1095.36     29.15 o 
  -1   2  10     1261.52     1338.02     87.44 o 
   0   2  10      500.35      504.30     41.35 o 
   1   2  10       76.90       50.16     17.62 o 
   2   2  10      389.20      380.26     22.37 o 
   3   2  10      362.74      381.61     28.47 o 
   4   2  10     1162.43     1175.35     69.14 o 
   5   2  10      879.84      881.17     39.99 o 
   6   2  10       41.45       44.74     25.08 o 
   7   2  10       23.14       14.91     16.95 o 
   8   2  10        2.30       -7.46     23.72 o 
   9   2  10       49.38       79.98     28.47 o 
 -10   3  10      105.79       69.14     38.64 o 
  -9   3  10       11.09       10.85     18.98 o 
  -8   3  10      208.62      230.46     18.98 o 
  -7   3  10       26.64       26.44     26.44 o 
  -6   3  10        1.19        4.74     14.23 o 
  -5   3  10       55.56       54.23     18.30 o 
  -4   3  10      388.60      431.10     25.08 o 
  -3   3  10      129.94      143.70     16.27 o 
  -2   3  10      213.37      223.00     21.01 o 
  -1   3  10      380.60      439.91     16.95 o 
   0   3  10     1566.07     1577.30     57.62 o 
   1   3  10      561.56      656.13     44.06 o 
   2   3  10      120.64      101.67     14.91 o 
   3   3  10       29.15       25.76     11.52 o 
   4   3  10       13.02       10.17     16.95 o 
   5   3  10      504.93      493.46     26.44 o 
   6   3  10      834.31      816.78     74.56 o 
   7   3  10       91.84       88.79     33.21 o 
   8   3  10      304.70      300.95     37.96 o 
   9   3  10       39.49       56.94     21.69 o 
  -9   4  10        3.79       16.27     52.19 o 
  -8   4  10        7.57       25.08     29.82 o 
  -7   4  10        0.89      -18.98     18.98 o 
  -6   4  10       25.19       21.69     20.33 o 
  -5   4  10        8.46       27.11     23.72 o 
  -4   4  10      153.14      126.75     19.66 o 
  -3   4  10      423.43      494.13     36.60 o 
  -2   4  10        8.98        9.49     12.88 o 
  -1   4  10      554.62      606.65     34.57 o 
   0   4  10      616.51      631.05     19.66 o 
   1   4  10       35.60       32.54      8.81 o 
   2   4  10      143.34      132.18     12.88 o 
   3   4  10      379.75      376.87     25.08 o 
   4   4  10       35.92       48.13     14.23 o 
   5   4  10        1.18       -5.42     16.95 o 
   6   4  10      427.74      406.02     29.15 o 
   7   4  10        0.00       -0.68     13.56 o 
   8   4  10        0.45      -18.98     23.72 o 
   9   4  10        4.17        5.42     46.77 o 
  -9   5  10       52.37       50.84     18.98 o 
  -8   5  10       49.16       61.68     25.08 o 
  -7   5  10      266.71      269.10     27.11 o 
  -6   5  10      512.16      553.78     22.37 o 
  -5   5  10        7.68       10.17     16.95 o 
  -4   5  10       53.65       30.50     27.11 o 
  -3   5  10      720.61      727.30     21.01 o 
  -2   5  10      252.12      239.27     19.66 o 
  -1   5  10      653.66      642.58     17.62 o 
   0   5  10     1878.47     2000.94     37.28 o 
   1   5  10       62.65       58.97     16.27 o 
   2   5  10      403.32      393.14     15.59 o 
   3   5  10      236.53      298.24     28.47 o 
   4   5  10       92.23       86.76     14.91 o 
   5   5  10        2.03       -4.74     18.98 o 
   6   5  10      336.75      356.54     24.40 o 
   7   5  10      104.06       78.63     15.59 o 
   8   5  10        0.27      -12.88     35.25 o 
   9   5  10       29.77       77.27     37.96 o 
  -9   6  10       60.69       79.31     39.99 o 
  -8   6  10       11.54       -2.71     31.86 o 
  -7   6  10      198.38      229.10     28.47 o 
  -6   6  10       61.39       37.28     31.86 o 
  -5   6  10      223.99      250.79     28.47 o 
  -4   6  10        2.60       10.85     23.05 o 
  -3   6  10        2.06       -6.10     24.40 o 
  -2   6  10      219.08      187.08     14.23 o 
  -1   6  10      780.95      774.75     14.91 o 
   0   6  10      539.45      538.19     16.95 o 
   1   6  10      108.26      124.04     20.33 o 
   2   6  10      266.63      256.90     14.23 o 
   3   6  10      717.37      681.21     21.69 o 
   4   6  10       49.27       71.17     12.20 o 
   5   6  10      127.93      119.30     16.27 o 
   6   6  10      145.00      168.10     21.69 o 
   7   6  10       53.27       48.80     20.33 o 
   8   6  10       53.02       29.82     19.66 o 
   9   6  10       81.74      136.24     22.37 o 
  -9   7  10       90.40      119.30     39.99 o 
  -8   7  10      198.18      238.59     27.11 o 
  -7   7  10      477.93      547.00     19.66 o 
  -6   7  10      572.79      620.21     31.18 o 
  -5   7  10       15.08       50.84     23.05 o 
  -4   7  10       26.42       14.23     18.98 o 
  -3   7  10      752.64      722.56     30.50 o 
  -2   7  10       17.57       18.98     12.20 o 
  -1   7  10      861.69      822.20     30.50 o 
   0   7  10     1486.13     1444.44     57.62 o 
   1   7  10     1030.37     1003.18     20.33 o 
   2   7  10      456.95      419.57     21.01 o 
   3   7  10      655.20      662.91     28.47 o 
   4   7  10     1051.36      951.66     56.26 o 
   5   7  10      526.19      559.88     26.44 o 
   6   7  10      422.67      498.20     28.47 o 
   7   7  10      219.84      213.51     25.08 o 
   8   7  10      139.84      118.62     29.82 o 
  -8   8  10       73.44      116.59     24.40 o 
  -7   8  10      374.14      409.41     42.70 o 
  -6   8  10       73.38       90.15     37.96 o 
  -5   8  10       16.42       27.11     29.82 o 
  -4   8  10      198.47      195.21     39.31 o 
  -3   8  10     1194.80     1012.67    143.02 o 
  -2   8  10     1019.58      995.72     63.72 o 
  -1   8  10      733.28      766.62     43.38 o 
   0   8  10      498.87      496.17     27.79 o 
   1   8  10      772.60      743.57     23.72 o 
   2   8  10        0.96        5.42     17.62 o 
   3   8  10      769.90      775.43     29.82 o 
   4   8  10      526.65      559.88     40.67 o 
   5   8  10      422.08      439.91     25.76 o 
   6   8  10      201.23      207.41     18.30 o 
   7   8  10       24.36       19.66     16.95 o 
   8   8  10        0.17       -4.07     19.66 o 
  -8   9  10       17.97       33.89     32.54 o 
  -7   9  10      214.54      248.08     29.82 o 
  -6   9  10      360.44      418.22     36.60 o 
  -5   9  10      916.60      985.56     52.87 o 
  -4   9  10       24.79       31.86     29.15 o 
  -3   9  10      142.29      103.71     24.40 o 
  -2   9  10        0.54        5.42     18.30 o 
  -1   9  10     1998.16     1872.83    122.01 o 
   0   9  10      200.92      204.70     23.72 o 
   1   9  10      486.46      500.91     22.37 o 
   2   9  10      320.27      332.13     29.15 o 
   3   9  10      192.44      181.66     26.44 o 
   4   9  10        0.89       -2.03     14.23 o 
   5   9  10      188.07      132.18     61.00 o 
   6   9  10      170.93      178.95     19.66 o 
   7   9  10      310.91      336.20     38.64 o 
   8   9  10       94.81       87.44     28.47 o 
  -8  10  10       73.56      104.38     22.37 o 
  -7  10  10       81.70      108.45     25.08 o 
  -6  10  10       37.14       29.82     52.87 o 
  -5  10  10       78.84       56.94     25.76 o 
  -4  10  10      405.64      437.20     28.47 o 
  -3  10  10      157.76      117.94     44.06 o 
  -2  10  10      394.69      339.59     34.57 o 
  -1  10  10        0.71       -0.68     21.01 o 
   0  10  10       43.69       57.62     20.33 o 
   1  10  10       58.16       58.29     17.62 o 
   2  10  10        8.38       18.30     21.01 o 
   3  10  10      393.46      367.38     36.60 o 
   4  10  10      150.64      147.77     27.11 o 
   5  10  10       87.12       77.95     22.37 o 
   6  10  10       34.51       29.82     18.30 o 
   7  10  10        8.38       -2.03     21.01 o 
  -7  11  10        1.47       25.08     29.82 o 
  -6  11  10       87.47       96.25     29.82 o 
  -5  11  10       14.89       29.15     22.37 o 
  -4  11  10        0.85       -4.74     28.47 o 
  -3  11  10      126.63       94.22     30.50 o 
  -2  11  10       53.82       46.77     16.27 o 
  -1  11  10      121.11      110.49     25.08 o 
   0  11  10      688.25      650.03     21.01 o 
   1  11  10       20.52       11.52     24.40 o 
   2  11  10       29.67       37.28     22.37 o 
   3  11  10        1.79       -6.78     24.40 o 
   4  11  10       83.49       71.85     27.11 o 
   5  11  10        0.41       31.86     34.57 o 
   6  11  10      188.85      218.26     22.37 o 
   7  11  10        0.41       -4.07     23.05 o 
  -6  12  10      136.49      144.38     37.96 o 
  -5  12  10        4.58       -4.07     27.11 o 
  -4  12  10        1.23        4.07     23.05 o 
  -3  12  10      595.34      517.18     96.25 o 
  -2  12  10      114.63      111.84     18.30 o 
  -1  12  10      184.70      173.52     30.50 o 
   0  12  10       28.12       33.89     18.98 o 
   1  12  10        6.96       16.95     24.40 o 
   2  12  10       27.64       24.40     21.01 o 
   3  12  10      226.64      210.80     18.98 o 
   4  12  10      116.45       87.44     25.08 o 
   5  12  10        7.56      -14.91     36.60 o 
   6  12  10       20.84       24.40     37.28 o 
  -6  13  10      132.22      130.82     38.64 o 
  -5  13  10      189.93      227.07     23.05 o 
  -4  13  10      228.47      235.88     35.25 o 
  -3  13  10       21.01       14.23     16.27 o 
  -2  13  10       28.06       20.33     23.72 o 
  -1  13  10      137.45      126.75     39.31 o 
   0  13  10      102.44       99.64     15.59 o 
   1  13  10       69.72       73.20     25.76 o 
   2  13  10      204.71      195.21     18.98 o 
   3  13  10       23.44        8.81     22.37 o 
   4  13  10       11.07       18.98     25.08 o 
   5  13  10      169.94      212.84     23.05 o 
  -5  14  10      181.12      176.23     33.89 o 
  -4  14  10      255.46      293.50     21.01 o 
  -3  14  10      251.15      265.71     25.08 o 
  -2  14  10      114.09      108.45     33.89 o 
  -1  14  10       49.51       36.60     26.44 o 
   0  14  10      105.34       87.44     29.15 o 
   1  14  10       16.30       18.98     22.37 o 
   2  14  10       88.44       76.59     21.01 o 
   3  14  10       82.34       54.23     39.31 o 
   4  14  10       20.34       36.60     26.44 o 
  -4  15  10      236.07      260.96     44.74 o 
  -3  15  10       17.73       12.88     54.23 o 
  -2  15  10       20.00       14.23     27.79 o 
  -1  15  10       37.04       23.72     22.37 o 
   0  15  10      142.87      140.99     33.89 o 
   1  15  10      278.12      280.62     33.89 o 
   2  15  10      294.53      323.32     43.38 o 
   3  15  10       12.79       15.59     20.33 o 
  -2  16  10      196.24      238.59     48.80 o 
  -1  16  10      186.16      167.42     44.06 o 
   0  16  10       31.20       41.35     31.18 o 
   1  16  10       18.58       33.89     39.31 o 
  -9   1  11       41.04       33.21     37.28 o 
  -8   1  11        9.80        6.78     18.98 o 
  -7   1  11       39.31       27.79     22.37 o 
  -5   1  11      483.31      396.53     52.87 o 
  -4   1  11      696.82      631.73     44.06 o 
  -3   1  11      558.32      568.69     21.01 o 
  -2   1  11      551.65      502.95     17.62 o 
  -1   1  11      196.82      217.58     16.27 o 
   0   1  11      221.80      242.66     14.91 o 
   1   1  11      599.40      641.90     25.08 o 
   2   1  11      261.15      252.15     21.69 o 
   3   1  11      242.08      248.08     25.08 o 
   4   1  11      573.89      633.77     32.54 o 
   5   1  11       28.86       24.40     12.88 o 
   6   1  11        0.10       -1.36     19.66 o 
   7   1  11       57.55       48.80     15.59 o 
   8   1  11        1.03       20.33     24.40 o 
   9   1  11        0.43       12.88     39.99 o 
  -9   2  11        0.13        0.00     20.33 o 
  -7   2  11       17.38       10.85     38.64 o 
  -6   2  11      259.75      261.64     21.69 o 
  -5   2  11      526.47      546.33     31.18 o 
  -4   2  11     1193.14     1170.60     54.23 o 
  -3   2  11       75.45       64.39     14.23 o 
  -2   2  11        0.19        4.74     12.20 o 
  -1   2  11      175.97      164.03     21.69 o 
   0   2  11      620.48      608.69     57.62 o 
   1   2  11     2894.17     2906.51     65.75 o 
   2   2  11     2175.81     2217.84     67.10 o 
   3   2  11      102.24      106.42     15.59 o 
   4   2  11       32.24       31.86     15.59 o 
   5   2  11      492.28      477.87     37.28 o 
   6   2  11      622.23      603.94     76.59 o 
   7   2  11      205.89      236.56     23.05 o 
   8   2  11       40.29       65.75     32.54 o 
   9   2  11        8.31       45.41     31.86 o 
  -9   3  11      199.10      256.90     37.96 o 
  -8   3  11      115.88      130.82     36.60 o 
  -7   3  11      126.37      141.67     33.21 o 
  -6   3  11      143.99      178.27     23.72 o 
  -5   3  11      238.20      231.14     16.95 o 
  -4   3  11      864.84      877.78     54.23 o 
  -3   3  11     1441.89     1415.97     27.79 o 
  -2   3  11      809.43      811.35     66.43 o 
  -1   3  11     1962.53     2007.71     78.63 o 
   0   3  11     1640.32     1691.17     50.16 o 
   1   3  11       15.99       23.05     23.72 o 
   2   3  11     1425.14     1463.42     27.79 o 
   3   3  11      334.83      325.36     26.44 o 
   4   3  11      717.92      758.48     21.69 o 
   5   3  11      420.29      428.38     19.66 o 
   6   3  11      560.85      515.82     54.23 o 
   7   3  11       83.72        4.07     67.78 o 
   8   3  11       44.14       85.41     31.18 o 
   9   3  11       52.00       79.31     27.11 o 
  -9   4  11        6.02      -75.24     75.24 o 
  -8   4  11      306.09      309.09     22.37 o 
  -7   4  11      351.30      391.78     37.28 o 
  -6   4  11      552.46      641.90     27.79 o 
  -5   4  11      489.48      503.62     17.62 o 
  -4   4  11       55.41       33.89     13.56 o 
  -3   4  11       52.31       48.80     18.30 o 
  -2   4  11       70.71       47.45     10.17 o 
  -1   4  11     1355.75     1411.91     45.41 o 
   0   4  11     3747.18     3728.71    111.16 o 
   1   4  11      940.18      931.33     29.15 o 
   2   4  11      149.88      119.97     15.59 o 
   3   4  11      433.14      431.77     23.72 o 
   4   4  11      107.37      113.20     11.52 o 
   5   4  11      130.99      133.53     24.40 o 
   6   4  11      150.91      157.26     21.01 o 
   7   4  11      366.11      328.74     53.55 o 
   8   4  11      137.51      134.21     22.37 o 
   9   4  11       54.22       51.51     40.67 o 
  -9   5  11      178.65      184.37     29.82 o 
  -8   5  11      270.89      264.35     38.64 o 
  -7   5  11      115.25      100.32     28.47 o 
  -6   5  11       21.67        0.68     18.98 o 
  -5   5  11        4.36        5.42     19.66 o 
  -4   5  11      278.90      317.22     30.50 o 
  -3   5  11     1064.96     1090.62     56.94 o 
  -2   5  11      880.47      879.82     29.82 o 
  -1   5  11     2658.03     2565.56     69.14 o 
   0   5  11      109.98      126.75     15.59 o 
   1   5  11       10.36       11.52     16.95 o 
   2   5  11      665.74      722.56     31.18 o 
   3   5  11      370.29      358.57     18.30 o 
   4   5  11      352.74      367.38     21.69 o 
   5   5  11      106.13      107.10     20.33 o 
   6   5  11      263.65      278.59     25.76 o 
   7   5  11       11.44        8.13     18.30 o 
   8   5  11       14.81       72.53     39.31 o 
  -9   6  11        5.96       12.88     38.64 o 
  -8   6  11       58.71       71.85     19.66 o 
  -7   6  11      578.45      658.17     47.45 o 
  -6   6  11      373.70      382.97     42.70 o 
  -5   6  11      204.96      236.56     15.59 o 
  -4   6  11      311.47      378.23     39.31 o 
  -3   6  11       88.76       86.08     12.88 o 
  -2   6  11      318.87      330.10     35.92 o 
  -1   6  11     1490.67     1452.58     63.72 o 
   0   6  11      420.38      411.44     24.40 o 
   1   6  11      483.44      500.23     22.37 o 
   2   6  11      698.91      747.64     15.59 o 
   3   6  11      176.86      185.72     21.01 o 
   4   6  11      296.55      327.39     30.50 o 
   5   6  11        1.25       -2.03     17.62 o 
   6   6  11      216.89      225.72     29.82 o 
   7   6  11       31.61       37.96     16.95 o 
   8   6  11       91.50       79.31     36.60 o 
  -8   7  11       49.14       29.15     21.69 o 
  -7   7  11       45.05       35.25     21.69 o 
  -6   7  11       76.51       71.85     19.66 o 
  -5   7  11        3.55        4.74     23.05 o 
  -4   7  11      727.80      727.30     34.57 o 
  -3   7  11      103.13       81.34     24.40 o 
  -2   7  11      136.81      145.05     25.76 o 
  -1   7  11       27.88       35.92     21.01 o 
   0   7  11      187.81      192.50     12.20 o 
   1   7  11       42.74       43.38     24.40 o 
   2   7  11      254.83      247.41     15.59 o 
   3   7  11      179.08      166.07     12.88 o 
   4   7  11     1153.49     1182.12     88.12 o 
   5   7  11       14.18       25.76     19.66 o 
   6   7  11       77.98       82.69     13.56 o 
   7   7  11      221.45      226.39     23.05 o 
   8   7  11        6.34       -2.03     21.01 o 
  -8   8  11        4.62        6.78     33.89 o 
  -7   8  11       57.84       50.16     33.89 o 
  -6   8  11        4.83        4.07     18.30 o 
  -5   8  11        5.41        3.39     29.15 o 
  -4   8  11        1.22       -6.10     20.33 o 
  -3   8  11      173.95      151.83     31.86 o 
  -2   8  11        4.57        6.10     23.72 o 
  -1   8  11       80.42       79.31     34.57 o 
   0   8  11        0.08       -1.36     18.30 o 
   1   8  11       60.86       48.80     28.47 o 
   2   8  11      443.24      417.54     19.66 o 
   3   8  11      343.16      354.50     18.98 o 
   4   8  11        0.03       -2.71     23.05 o 
   5   8  11       71.75       73.88     23.72 o 
   6   8  11       47.82       52.87     30.50 o 
   7   8  11       14.10       17.62     14.23 o 
   8   8  11        1.83       10.17     14.91 o 
  -8   9  11       15.09       18.98     27.11 o 
  -7   9  11      126.14      167.42     28.47 o 
  -6   9  11        2.14      -12.88     37.96 o 
  -5   9  11        1.04      -14.91     16.95 o 
  -4   9  11      218.82      218.94     19.66 o 
  -3   9  11      883.61      969.29     27.11 o 
  -2   9  11      371.18      355.86     30.50 o 
  -1   9  11       86.14       95.57     16.27 o 
   0   9  11      526.61      508.37     33.89 o 
   1   9  11      416.52      340.95     43.38 o 
   2   9  11      185.86      162.68     31.18 o 
   3   9  11     1352.46     1319.04     58.29 o 
   4   9  11      214.25      194.54     37.96 o 
   5   9  11      219.62      232.49     21.69 o 
   6   9  11       30.49       31.86     23.05 o 
   7   9  11       22.00       33.21     21.01 o 
  -7  10  11       74.00       82.69     25.08 o 
  -6  10  11      212.61      254.18     28.47 o 
  -5  10  11      349.12      347.72     23.05 o 
  -4  10  11      320.74      333.49     24.40 o 
  -3  10  11       93.40       67.78     33.89 o 
  -2  10  11       11.93       13.56     20.33 o 
  -1  10  11      427.11      457.53     37.28 o 
   0  10  11      270.75      278.59     13.56 o 
   1  10  11       52.50       73.20     22.37 o 
   2  10  11      618.73      631.73     35.92 o 
   3  10  11      172.54      182.33     16.95 o 
   4  10  11        7.04        6.78     18.30 o 
   5  10  11      125.08      131.50     26.44 o 
   6  10  11      218.30      239.95     23.05 o 
   7  10  11       47.30       53.55     18.98 o 
  -7  11  11        1.12        9.49     40.67 o 
  -6  11  11       51.77       67.10     21.01 o 
  -5  11  11      160.88      138.95     30.50 o 
  -4  11  11      856.28      868.29     44.06 o 
  -3  11  11      316.96      260.28     85.41 o 
  -2  11  11      295.57      269.10     65.75 o 
  -1  11  11      108.58       88.12     25.08 o 
   0  11  11      294.87      279.94     30.50 o 
   1  11  11      166.88      174.88     29.82 o 
   2  11  11      197.37      216.23     31.86 o 
   3  11  11      855.03      841.18     49.48 o 
   4  11  11      428.62      378.90     61.00 o 
   5  11  11       35.93       22.37     23.72 o 
   6  11  11       20.66       36.60     31.18 o 
  -6  12  11      301.51      376.87     37.28 o 
  -5  12  11        7.08       -6.10     18.98 o 
  -4  12  11      135.27      168.10     48.80 o 
  -3  12  11       14.14       16.27     23.05 o 
  -2  12  11       29.76       18.30     21.69 o 
  -1  12  11      172.11      157.93     28.47 o 
   0  12  11      282.72      309.77     30.50 o 
   1  12  11      337.14      325.36     22.37 o 
   2  12  11      315.45      331.46     29.15 o 
   3  12  11       35.88       50.16     29.82 o 
   4  12  11        3.96       11.52     36.60 o 
   5  12  11       22.52       33.89     35.25 o 
   6  12  11      107.55      127.43     27.79 o 
  -5  13  11       97.93      122.69     25.08 o 
  -4  13  11      153.30      184.37     40.67 o 
  -3  13  11        5.54        8.81     21.69 o 
  -2  13  11      362.88      430.42     27.79 o 
  -1  13  11       33.65       26.44     25.08 o 
   0  13  11       41.82       20.33     23.72 o 
   1  13  11       98.44      105.74     17.62 o 
   2  13  11      106.28      124.04     31.86 o 
   3  13  11       89.55       85.41     31.18 o 
   4  13  11       91.92       97.61     30.50 o 
   5  13  11       67.93       68.46     33.89 o 
  -4  14  11       20.45        0.00     26.44 o 
  -3  14  11        2.73      -11.52     37.28 o 
  -2  14  11       16.76       -1.36     23.05 o 
  -1  14  11       56.13       51.51     21.69 o 
   0  14  11      120.99      101.67     25.76 o 
   1  14  11      193.20      189.11     21.69 o 
   2  14  11        4.73        4.07     27.11 o 
   3  14  11       12.97       13.56     27.11 o 
   4  14  11       19.21       29.82     33.21 o 
  -3  15  11      120.50      181.66     42.03 o 
  -2  15  11       45.83       50.16     42.70 o 
  -1  15  11        1.07        2.03     18.98 o 
   0  15  11       38.31       27.79     29.82 o 
   1  15  11      137.79      157.26     31.18 o 
   2  15  11       30.41       45.41     37.96 o 
  -7   0  12       37.55       39.99     33.21 o 
  -6   0  12      112.62      140.31     31.18 o 
  -5   0  12     1173.75     1065.54     33.89 o 
  -4   0  12     1961.04     1811.14     62.36 o 
  -3   0  12     3524.92     3572.81     69.14 o 
  -2   0  12     1195.87     1184.84     20.33 o 
  -1   0  12      153.62      148.44     15.59 o 
   0   0  12      132.84      168.10     14.23 o 
   1   0  12      266.56      323.32     14.23 o 
   2   0  12     1461.21     1613.90     68.46 o 
   3   0  12     2185.54     2278.84     75.92 o 
   4   0  12     2175.07     2169.04     77.95 o 
   5   0  12      200.71      201.31     21.69 o 
   6   0  12        2.56      -18.98     37.96 o 
   7   0  12      179.83      183.69     24.40 o 
   8   0  12      129.73      130.82     41.35 o 
   9   0  12      128.79      155.22     46.09 o 
  -9   1  12        3.44        5.42     23.05 o 
  -8   1  12       25.28       16.95     18.30 o 
  -7   1  12      301.87      174.20     56.26 o 
  -6   1  12      718.50      462.28     92.18 o 
  -5   1  12      763.64      601.23     38.64 o 
  -4   1  12     1077.51      858.12     63.72 o 
  -3   1  12       54.25       69.82     36.60 o 
  -2   1  12      787.99      721.88     39.99 o 
  -1   1  12     1145.65     1103.50     25.76 o 
   0   1  12     2751.40     2706.55     45.41 o 
   1   1  12     1900.81     1897.91     67.78 o 
   2   1  12     4080.26     4250.63    126.08 o 
   3   1  12      337.66      374.16     33.89 o 
   4   1  12      327.28      312.48     65.75 o 
   5   1  12      660.54      641.90     72.53 o 
   6   1  12      420.31      465.66     40.67 o 
   7   1  12      316.58      339.59     26.44 o 
   8   1  12      198.32      219.61     21.01 o 
   9   1  12      165.04      214.87     27.79 o 
  -9   2  12      106.94      140.99     39.31 o 
  -8   2  12      190.11      208.77     38.64 o 
  -6   2  12      542.66      587.00     44.74 o 
  -5   2  12      302.05      336.20     36.60 o 
  -4   2  12      817.78      683.25    104.38 o 
  -3   2  12     2030.50     1968.40    138.28 o 
  -2   2  12     1044.00     1067.57     75.24 o 
  -1   2  12      414.26      422.96     24.40 o 
   0   2  12     1628.79     1637.62    118.62 o 
   1   2  12      386.90      401.95     14.23 o 
   2   2  12     1305.90     1345.48     65.07 o 
   3   2  12     1039.07     1004.53     56.26 o 
   4   2  12      247.32      254.18     25.76 o 
   5   2  12       63.07       64.39     15.59 o 
   6   2  12       12.04       11.52     16.95 o 
   7   2  12       11.46       29.82     33.89 o 
   8   2  12       59.16       69.14     25.08 o 
   9   2  12      190.52      214.87     42.03 o 
  -8   3  12      651.51      700.87     51.51 o 
  -6   3  12       71.76       78.63     31.18 o 
  -5   3  12       86.77       92.86     24.40 o 
  -4   3  12        0.29       10.85     20.33 o 
  -3   3  12       67.01       46.09     15.59 o 
  -2   3  12     1833.66     1810.47     42.70 o 
  -1   3  12        4.54        6.78     18.98 o 
   0   3  12        0.49       -7.46     14.23 o 
   1   3  12       16.80       16.95     23.72 o 
   2   3  12      246.95      252.83     12.20 o 
   3   3  12       34.69       24.40     17.62 o 
   4   3  12        5.15        0.00     12.88 o 
   5   3  12        3.82        2.03     23.05 o 
   6   3  12       62.95       56.26     24.40 o 
   7   3  12       88.81       79.98     30.50 o 
   8   3  12      117.14      122.01     34.57 o 
  -9   4  12        1.66       22.37     41.35 o 
  -7   4  12      477.69      477.87     30.50 o 
  -6   4  12      161.66      117.94     24.40 o 
  -5   4  12       16.66        6.78     13.56 o 
  -4   4  12       18.91       18.98     24.40 o 
  -3   4  12        1.44        2.03     19.66 o 
  -2   4  12       66.83       63.72     25.76 o 
  -1   4  12       27.27       22.37     21.69 o 
   0   4  12       25.23       32.54     14.23 o 
   1   4  12       20.22       27.79     18.30 o 
   2   4  12       87.80       76.59     14.91 o 
   3   4  12      112.17      111.16     15.59 o 
   4   4  12      337.20      351.79     25.08 o 
   5   4  12      143.42      126.75     12.88 o 
   6   4  12       28.01       28.47     29.82 o 
   7   4  12       10.86        6.78     21.69 o 
   8   4  12       36.78       30.50     32.54 o 
  -9   5  12       16.59       30.50     21.69 o 
  -8   5  12       28.51       46.09     27.79 o 
  -7   5  12      457.09      473.12     28.47 o 
  -6   5  12      122.46      115.23     22.37 o 
  -5   5  12       35.91       45.41     15.59 o 
  -4   5  12       94.03      105.74     15.59 o 
  -3   5  12      195.88      187.76     18.30 o 
  -2   5  12        0.23      -10.17     19.66 o 
  -1   5  12      802.83      837.79     35.92 o 
   0   5  12     1683.12     1706.08     34.57 o 
   1   5  12      328.08      337.56     14.23 o 
   2   5  12      773.63      873.71     58.29 o 
   3   5  12      202.94      213.51     21.69 o 
   4   5  12      204.85      233.85     21.69 o 
   5   5  12      130.29      144.38     14.23 o 
   6   5  12      221.29      210.13     29.82 o 
   7   5  12       45.06       27.11     18.98 o 
   8   5  12       13.81        6.78     42.03 o 
  -8   6  12       10.57       21.01     27.79 o 
  -7   6  12       69.96       80.66     27.79 o 
  -6   6  12       10.35      -10.17     28.47 o 
  -5   6  12       11.45       -0.68     28.47 o 
  -4   6  12       17.56       35.92     17.62 o 
  -3   6  12      191.28      230.46     27.79 o 
  -2   6  12      191.63      188.43     20.33 o 
  -1   6  12      812.80      868.29     23.72 o 
   0   6  12       21.93       37.28     19.66 o 
   1   6  12      122.80      138.95     24.40 o 
   2   6  12        9.62       21.01     13.56 o 
   3   6  12       12.11        4.07     12.88 o 
   4   6  12        7.41       12.20     34.57 o 
   5   6  12      468.27      469.73     33.21 o 
   6   6  12       22.64       27.79     16.95 o 
   7   6  12       24.02       27.11     20.33 o 
   8   6  12       48.03       47.45     27.11 o 
  -8   7  12      167.35      189.79     33.89 o 
  -7   7  12      454.33      498.20     44.74 o 
  -6   7  12      722.62      820.84     43.38 o 
  -5   7  12       22.67       82.02     21.01 o 
  -4   7  12      140.84      126.75     29.82 o 
  -3   7  12      613.15      624.95     44.06 o 
  -2   7  12       42.57       65.75     20.33 o 
  -1   7  12     1770.11     1769.12     88.12 o 
   0   7  12      631.77      644.61     23.05 o 
   1   7  12       21.45       23.05     16.27 o 
   2   7  12        3.83        2.71     14.91 o 
   3   7  12      229.89      225.04     23.05 o 
   4   7  12       24.05       19.66     11.52 o 
   5   7  12       47.65       50.16     25.76 o 
   6   7  12      226.36      234.53     25.08 o 
   7   7  12      199.03      187.08     50.16 o 
   8   7  12        3.33       27.79     44.74 o 
  -8   8  12      104.36      103.03     44.74 o 
  -7   8  12       44.20       59.65     24.40 o 
  -6   8  12      146.27      124.72     46.09 o 
  -5   8  12      109.25      151.83     39.99 o 
  -4   8  12      458.92      511.76     26.44 o 
  -3   8  12      254.29      325.36     22.37 o 
  -2   8  12     1191.77     1099.43    105.74 o 
  -1   8  12      261.72      275.87     33.21 o 
   0   8  12      552.97      557.85     23.72 o 
   1   8  12      229.10      227.07     18.30 o 
   2   8  12      469.02      479.90     18.30 o 
   3   8  12      499.47      508.37     24.40 o 
   4   8  12      627.22      628.34     84.73 o 
   5   8  12      267.23      329.42     36.60 o 
   6   8  12       24.48       19.66     23.05 o 
   7   8  12        8.85        4.07     25.76 o 
  -7   9  12      129.79      138.95     40.67 o 
  -6   9  12      390.34      461.60     46.77 o 
  -5   9  12      287.14      333.49     29.15 o 
  -4   9  12      286.65      307.05     36.60 o 
  -3   9  12      184.21      128.79     37.96 o 
  -2   9  12        3.60        3.39     30.50 o 
  -1   9  12       60.53       65.75     22.37 o 
   0   9  12     1086.06     1049.95     96.93 o 
   1   9  12      248.33      261.64     30.50 o 
   2   9  12      356.00      340.95     22.37 o 
   3   9  12        0.37       17.62     22.37 o 
   4   9  12        8.49       10.17     23.05 o 
   5   9  12      115.77      125.40     16.27 o 
   6   9  12      475.57      507.69     33.89 o 
   7   9  12       23.35       39.99     24.40 o 
  -7  10  12       34.09       53.55     23.72 o 
  -6  10  12        2.58       18.30     35.25 o 
  -5  10  12      112.42      128.79     32.54 o 
  -4  10  12      290.10      300.95     33.21 o 
  -3  10  12       52.33       43.38     22.37 o 
  -2  10  12       83.83       67.10     25.08 o 
  -1  10  12      364.67      336.20     57.62 o 
   0  10  12      332.00      284.01     38.64 o 
   1  10  12        1.41        1.36     22.37 o 
   2  10  12      110.83      120.65     27.11 o 
   3  10  12       78.70       81.34     23.05 o 
   4  10  12      247.62      254.86     51.51 o 
   5  10  12       52.90       50.84     26.44 o 
   6  10  12       14.69        2.03     24.40 o 
  -6  11  12       70.57      121.33     27.11 o 
  -5  11  12        0.51       13.56     29.82 o 
  -4  11  12       25.25       16.95     30.50 o 
  -3  11  12       92.46      115.23     35.92 o 
  -2  11  12        0.43        3.39     34.57 o 
  -1  11  12       13.17        9.49     18.98 o 
   0  11  12      113.59       96.25     34.57 o 
   1  11  12       40.62       37.28     19.66 o 
   2  11  12        2.63       -4.07     25.76 o 
   3  11  12       22.77       27.11     31.86 o 
   4  11  12       41.83       45.41     23.72 o 
   5  11  12        0.55       12.88     30.50 o 
   6  11  12        0.42       18.30     21.69 o 
  -6  12  12       21.68       56.94     33.89 o 
  -5  12  12        3.61       -0.68     39.31 o 
  -4  12  12        3.34      -27.79     34.57 o 
  -3  12  12       27.28       56.26     25.08 o 
  -2  12  12       30.15       31.18     29.82 o 
  -1  12  12        3.38        3.39     17.62 o 
   0  12  12      238.41      214.87     30.50 o 
   1  12  12       40.27       50.84     23.72 o 
   2  12  12       12.31       -8.81     25.76 o 
   3  12  12       32.06       31.18     18.98 o 
   4  12  12      407.13      420.93     27.79 o 
   5  12  12       25.56        0.00     20.33 o 
  -5  13  12        9.51      -22.37     43.38 o 
  -4  13  12       72.74       83.37     32.54 o 
  -3  13  12        2.93        9.49     37.28 o 
  -2  13  12       16.87       20.33     21.69 o 
  -1  13  12        1.33       14.91     21.69 o 
   0  13  12       50.28       44.74     23.05 o 
   1  13  12       90.90       97.61     24.40 o 
   2  13  12      244.96      239.27     35.25 o 
   3  13  12       63.56       82.69     35.25 o 
   4  13  12      170.49      199.96     20.33 o 
  -4  14  12      282.77      315.19     44.06 o 
  -3  14  12      116.18      126.75     35.92 o 
  -2  14  12      178.79      214.87     25.76 o 
  -1  14  12       38.99       34.57     32.54 o 
   0  14  12        5.24       14.23     21.01 o 
   1  14  12        3.84       12.88     18.98 o 
   2  14  12      238.24      246.73     27.11 o 
   3  14  12      162.68      150.48     43.38 o 
  -2  15  12       58.46       82.69     41.35 o 
  -1  15  12       57.04       35.92     40.67 o 
   0  15  12      173.57      183.69     43.38 o 
   1  15  12      176.15      201.31     37.96 o 
  -9   1  13       10.92      -19.66     42.03 o 
  -8   1  13      110.90      114.55     37.96 o 
  -7   1  13       13.92       -5.42     34.57 o 
  -6   1  13       27.13       -2.71     16.27 o 
  -5   1  13      701.36      642.58     25.08 o 
  -4   1  13      864.71      742.89     37.96 o 
  -3   1  13        5.07       -0.68     16.95 o 
  -2   1  13        6.74        6.10     14.91 o 
  -1   1  13       33.38       21.01     14.91 o 
   0   1  13      596.66      627.66     25.76 o 
   1   1  13      178.82      191.15     18.30 o 
   2   1  13      872.18      893.37     30.50 o 
   3   1  13      125.52      115.23     16.95 o 
   4   1  13        0.88        0.00     20.33 o 
   5   1  13        0.45       -2.71     31.86 o 
   6   1  13       50.57       54.90     17.62 o 
   7   1  13       17.50       10.85     21.69 o 
   8   1  13        0.10       18.30     21.69 o 
  -9   2  13        2.37      -38.64     42.03 o 
  -8   2  13       15.29        2.03     29.82 o 
  -6   2  13      251.25      239.27     33.89 o 
  -5   2  13      190.43      233.17     37.28 o 
  -4   2  13       39.72        8.81     22.37 o 
  -3   2  13      111.35       95.57     24.40 o 
  -2   2  13      283.77      298.24     16.95 o 
  -1   2  13      143.86      151.83     17.62 o 
   0   2  13       44.65       56.94     11.52 o 
   1   2  13      343.32      346.37     33.89 o 
   2   2  13     1068.17     1176.70     65.07 o 
   3   2  13        0.64       -4.07     15.59 o 
   4   2  13      138.39      138.28     23.05 o 
   5   2  13      220.06      216.90     29.15 o 
   6   2  13      110.24       79.98     33.89 o 
   7   2  13       24.08       16.27     23.72 o 
   8   2  13      160.98      176.23     28.47 o 
  -9   3  13      281.05      320.61     43.38 o 
  -7   3  13        0.23      -43.38     43.38 o 
  -6   3  13        6.86       -4.07     33.21 o 
  -5   3  13      515.77      517.86     33.21 o 
  -4   3  13     1043.42     1070.28     40.67 o 
  -3   3  13     1674.71     1611.86     68.46 o 
  -2   3  13      475.50      445.33     23.72 o 
  -1   3  13      147.46      168.78     21.69 o 
   0   3  13       81.67       63.04     14.91 o 
   1   3  13      105.69      115.23     14.23 o 
   2   3  13      227.43      234.53     18.98 o 
   3   3  13     1284.66     1274.99     61.68 o 
   4   3  13      403.60      399.92     16.27 o 
   5   3  13       76.91       83.37     21.01 o 
   6   3  13       99.92       87.44     26.44 o 
   7   3  13      112.78      110.49     39.99 o 
   8   3  13       25.03       43.38     46.09 o 
  -9   4  13       19.29       12.88     31.86 o 
  -7   4  13      507.64      580.89     30.50 o 
  -6   4  13      499.86      540.23     26.44 o 
  -5   4  13      659.41      706.29     34.57 o 
  -4   4  13      131.13      141.67     33.89 o 
  -3   4  13       31.55       22.37     18.98 o 
  -2   4  13      921.42      997.08     70.49 o 
  -1   4  13     1949.50     1962.98     70.49 o 
   0   4  13      552.26      534.13     52.87 o 
   1   4  13     1906.81     1887.06     48.80 o 
   2   4  13      316.88      312.48     21.01 o 
   3   4  13        4.89        7.46     14.91 o 
   4   4  13        1.61       -7.46     16.95 o 
   5   4  13      316.79      291.46     26.44 o 
   6   4  13      405.04      361.28     61.68 o 
   7   4  13      479.58      556.49     21.69 o 
   8   4  13       25.22       42.03     31.18 o 
  -8   5  13       33.57       36.60     29.15 o 
  -7   5  13      191.48      197.92     21.01 o 
  -6   5  13       27.97       25.08     27.79 o 
  -5   5  13       58.19       51.51     24.40 o 
  -4   5  13      552.24      565.98     27.79 o 
  -3   5  13     1506.84     1603.05    119.97 o 
  -2   5  13      840.65      849.31     35.92 o 
  -1   5  13     1931.92     1824.70     39.31 o 
   0   5  13       54.47       56.26     14.23 o 
   1   5  13      625.43      626.99     34.57 o 
   2   5  13      238.74      251.47     22.37 o 
   3   5  13     1297.25     1285.83     48.13 o 
   4   5  13       96.78      117.26     11.52 o 
   5   5  13     1039.36     1043.85     63.72 o 
   6   5  13       19.60       20.33     23.72 o 
   7   5  13      261.97      204.70     55.58 o 
  -8   6  13      160.59      166.74     27.11 o 
  -7   6  13      105.57      123.36     27.11 o 
  -6   6  13      367.95      436.52     25.08 o 
  -5   6  13      223.41      250.79     20.33 o 
  -4   6  13      155.65      172.17     36.60 o 
  -3   6  13       10.67       25.08     16.95 o 
  -2   6  13      333.97      307.05     30.50 o 
  -1   6  13      819.77      820.17     35.92 o 
   0   6  13      754.99      793.73     29.15 o 
   1   6  13      125.20      130.14     20.33 o 
   2   6  13       93.46       94.22     13.56 o 
   3   6  13      295.93      271.81     23.72 o 
   4   6  13      798.32      833.05     45.41 o 
   5   6  13      203.14      217.58     31.18 o 
   6   6  13      153.24      152.51     16.27 o 
   7   6  13       93.54       87.44     22.37 o 
   8   6  13       33.30       48.80     33.21 o 
  -8   7  13       45.65       14.91     23.05 o 
  -7   7  13        4.32       16.27     23.05 o 
  -6   7  13        6.31       -8.81     25.76 o 
  -5   7  13        4.36       14.23     17.62 o 
  -4   7  13       74.61       71.85     21.69 o 
  -3   7  13      373.37      363.31     27.11 o 
  -2   7  13      322.80      286.72     42.03 o 
  -1   7  13       70.17       61.68     14.91 o 
   0   7  13      188.06      185.05     25.76 o 
   1   7  13      159.15      168.10     15.59 o 
   2   7  13       11.50       11.52     21.69 o 
   3   7  13        8.28       14.91     19.66 o 
   4   7  13      232.49      177.59     41.35 o 
   5   7  13       25.26       15.59     21.69 o 
   6   7  13       30.66       16.95     14.91 o 
   7   7  13        5.51        7.46     15.59 o 
  -7   8  13        0.02        1.36     28.47 o 
  -6   8  13       65.05       50.16     23.05 o 
  -5   8  13      102.38      117.26     27.11 o 
  -4   8  13      126.90      129.46     25.08 o 
  -3   8  13       85.09       52.87     26.44 o 
  -2   8  13       44.43       29.82     21.01 o 
  -1   8  13      241.92      238.59     17.62 o 
   0   8  13        2.13       22.37     21.69 o 
   1   8  13      282.62      292.14     22.37 o 
   2   8  13       18.78       24.40     17.62 o 
   3   8  13       91.24       85.41     21.01 o 
   4   8  13       11.04        4.07     11.52 o 
   5   8  13       46.12       74.56     16.27 o 
   6   8  13       66.85       62.36     23.05 o 
   7   8  13       25.14       20.33     27.11 o 
  -7   9  13        1.07       18.98     23.72 o 
  -6   9  13       67.66       42.03     41.35 o 
  -5   9  13        3.02       17.62     42.03 o 
  -4   9  13      111.56      115.23     27.79 o 
  -3   9  13      206.11      225.04     21.69 o 
  -2   9  13        1.88        4.74     19.66 o 
  -1   9  13      138.12      117.26     14.23 o 
   0   9  13       46.11       47.45     15.59 o 
   1   9  13       58.60       61.68     17.62 o 
   2   9  13      214.98      215.55     18.30 o 
   3   9  13      685.90      635.80     72.53 o 
   4   9  13      125.80      105.06     41.35 o 
   5   9  13       22.82        6.78     30.50 o 
   6   9  13       52.11       43.38     23.72 o 
  -7  10  13       51.34       79.31     33.89 o 
  -6  10  13      174.98      199.28     44.74 o 
  -5  10  13       49.66       84.73     38.64 o 
  -4  10  13       10.73       43.38     41.35 o 
  -3  10  13       69.50       35.92     28.47 o 
  -2  10  13       83.49       80.66     23.05 o 
  -1  10  13       42.36       34.57     22.37 o 
   0  10  13      553.59      475.83     45.41 o 
   1  10  13      483.16      491.42     30.50 o 
   2  10  13      168.02      197.92     28.47 o 
   3  10  13       34.18       27.79     35.25 o 
   4  10  13        4.86       11.52     23.72 o 
   5  10  13       35.64       34.57     22.37 o 
   6  10  13       66.12       79.98     25.76 o 
  -6  11  13        1.86        9.49     25.08 o 
  -5  11  13       20.46       21.69     27.79 o 
  -4  11  13      183.25      196.57     24.40 o 
  -3  11  13      112.60      170.81     34.57 o 
  -2  11  13       63.03       50.16     22.37 o 
  -1  11  13       64.63       63.72     19.66 o 
   0  11  13        6.87        3.39     33.21 o 
   1  11  13        2.18       -2.71     25.08 o 
   2  11  13      712.19      639.19     46.77 o 
   3  11  13      310.53      331.46     35.92 o 
   4  11  13      191.81      208.09     33.21 o 
   5  11  13        7.98        4.07     19.66 o 
  -5  12  13      133.74      208.77     27.79 o 
  -4  12  13        0.85       33.89     29.15 o 
  -3  12  13       70.44       90.15     27.79 o 
  -2  12  13      138.75      104.38     37.28 o 
  -1  12  13      205.66      172.85     52.87 o 
   0  12  13      370.41      343.66     43.38 o 
   1  12  13      127.52      147.09     32.54 o 
   2  12  13      213.61      184.37     33.89 o 
   3  12  13        9.25       16.27     21.01 o 
   4  12  13       39.34       51.51     29.82 o 
   5  12  13       78.93      104.38     23.05 o 
  -4  13  13       91.60      115.23     39.31 o 
  -3  13  13      115.88      114.55     39.99 o 
  -2  13  13       12.47       -1.36     34.57 o 
  -1  13  13        0.95       -3.39     29.15 o 
   0  13  13      252.07      218.94     37.28 o 
   1  13  13      212.67      203.35     32.54 o 
   2  13  13       78.90       65.07     29.82 o 
   3  13  13        1.06       -4.74     23.05 o 
   4  13  13        4.78        7.46     37.96 o 
  -3  14  13        9.18       -9.49     35.25 o 
  -2  14  13       28.97       46.09     31.18 o 
  -1  14  13       32.10       32.54     34.57 o 
   0  14  13       15.41       32.54     23.72 o 
   1  14  13        0.54       14.91     25.76 o 
   2  14  13        0.06        3.39     19.66 o 
  -9   0  14      175.74      176.23     44.74 o 
  -6   0  14       79.89       54.90     10.85 o 
  -5   0  14      596.92      523.28     15.59 o 
  -4   0  14        2.46       11.52     24.40 o 
  -2   0  14      505.17      535.48     11.52 o 
  -1   0  14      479.73      497.52     11.52 o 
   0   0  14        2.24       20.33     18.98 o 
   1   0  14      431.57      446.01     17.62 o 
   2   0  14      431.08      421.61     21.01 o 
   3   0  14      382.98      391.10     31.86 o 
   4   0  14      916.58      871.68     52.19 o 
   5   0  14      192.27      157.93     18.30 o 
   6   0  14       20.32       -4.07     69.14 o 
   7   0  14        7.17      -37.96     37.96 o 
   8   0  14      118.41      121.33     43.38 o 
  -9   1  14        4.00      -21.69     44.06 o 
  -8   1  14       29.25       -2.71     39.99 o 
  -7   1  14       87.45       98.28     35.92 o 
  -6   1  14      160.73      103.71     36.60 o 
  -5   1  14       98.01       84.73     16.95 o 
  -4   1  14      392.89      325.36     21.69 o 
  -3   1  14      394.68      408.05     24.40 o 
  -2   1  14      151.23      172.17     15.59 o 
  -1   1  14      294.57      338.23     21.69 o 
   0   1  14      495.53      488.03     16.27 o 
   1   1  14      594.97      589.03     20.33 o 
   2   1  14      413.10      410.76     28.47 o 
   3   1  14       40.13       44.06     18.98 o 
   4   1  14      211.13      217.58     33.89 o 
   5   1  14       94.58      122.01     25.08 o 
   6   1  14      498.99      578.18     31.18 o 
   7   1  14      156.04      165.39     30.50 o 
   8   1  14      225.46      245.37     32.54 o 
  -8   2  14        0.25       27.11     22.37 o 
  -7   2  14        0.56       -6.10     18.98 o 
  -6   2  14       17.40        0.68     23.72 o 
  -5   2  14       11.89        5.42     17.62 o 
  -4   2  14      176.80      139.63     18.98 o 
  -3   2  14      817.46      828.98     42.70 o 
  -2   2  14        3.61       -4.74     14.91 o 
  -1   2  14       99.48       96.93     21.01 o 
   0   2  14      452.13      414.15     22.37 o 
   1   2  14     1291.86     1228.22     39.99 o 
   2   2  14      273.45      249.44     29.82 o 
   3   2  14      416.83      433.13     43.38 o 
   4   2  14       30.17       25.76     14.91 o 
   5   2  14       77.56       66.43     16.95 o 
   6   2  14       28.22       18.98     23.05 o 
   7   2  14      420.27      470.41     34.57 o 
   8   2  14       94.82      111.84     27.79 o 
  -6   3  14        2.24      -21.69     27.79 o 
  -5   3  14      280.31      251.47     33.21 o 
  -4   3  14       34.65       47.45     21.01 o 
  -3   3  14       26.61       16.95     16.95 o 
  -2   3  14      632.39      621.56     64.39 o 
  -1   3  14     1564.78     1529.85     23.05 o 
   0   3  14     1642.79     1616.61    139.63 o 
   1   3  14       33.34       37.28     16.95 o 
   2   3  14      172.25      164.03     19.66 o 
   3   3  14       37.73       29.15     18.30 o 
   4   3  14      164.43      162.68     30.50 o 
   5   3  14      138.44      137.60     24.40 o 
   6   3  14       14.03        2.03     18.30 o 
   7   3  14       10.27       29.15     31.18 o 
   8   3  14        0.30      -42.70     43.38 o 
  -8   4  14       59.84      103.03     50.84 o 
  -7   4  14       89.41       99.64     39.31 o 
  -5   4  14       85.47      109.13     20.33 o 
  -4   4  14       68.14       77.27     25.08 o 
  -3   4  14        0.09       13.56     14.23 o 
  -2   4  14       68.44       44.06     21.01 o 
  -1   4  14      509.98      427.03     46.77 o 
   0   4  14     1760.91     1693.88    147.09 o 
   1   4  14        1.41       -4.07     18.98 o 
   2   4  14      138.14      145.05     16.27 o 
   3   4  14      110.05       98.28     14.91 o 
   4   4  14        1.46       -2.03     16.27 o 
   5   4  14        5.83        1.36     25.76 o 
   6   4  14      241.62      201.31     46.77 o 
   7   4  14        8.86       14.23     25.76 o 
   8   4  14        1.43      -44.74     44.74 o 
  -8   5  14        0.82       11.52     42.70 o 
  -7   5  14      496.42      504.30     43.38 o 
  -6   5  14      246.16      252.15     37.96 o 
  -5   5  14        9.54       -4.74     31.86 o 
  -4   5  14       15.67       -0.68     23.05 o 
  -3   5  14      122.77      107.10     25.08 o 
  -2   5  14       73.73       87.44     29.15 o 
  -1   5  14     1709.51     1583.40     57.62 o 
   0   5  14     1091.03     1021.48     38.64 o 
   1   5  14        5.68        2.03     13.56 o 
   2   5  14      498.29      465.66     25.08 o 
   3   5  14       32.31       35.25     16.95 o 
   4   5  14      159.98      162.68     47.45 o 
   5   5  14      361.36      338.23     45.41 o 
   6   5  14      455.72      387.04     69.82 o 
   7   5  14       88.82      104.38     35.92 o 
  -8   6  14       14.59       40.67     23.05 o 
  -7   6  14       86.78       80.66     33.21 o 
  -6   6  14       14.44       33.21     17.62 o 
  -5   6  14      340.89      357.21     27.79 o 
  -4   6  14      371.37      405.34     27.79 o 
  -3   6  14      962.61      976.74     78.63 o 
  -2   6  14      360.26      395.17     25.76 o 
  -1   6  14       86.14       69.82     12.88 o 
   0   6  14        1.84        0.68     16.27 o 
   1   6  14       55.88       70.49     21.01 o 
   2   6  14        5.76        9.49     12.20 o 
   3   6  14      227.21      216.23     31.86 o 
   4   6  14      230.83      261.64     27.79 o 
   5   6  14      136.95      141.67     18.30 o 
   6   6  14      136.54      123.36     16.95 o 
   7   6  14       42.72       24.40     24.40 o 
  -7   7  14      465.65      492.78     37.96 o 
  -6   7  14      268.73      284.69     23.72 o 
  -5   7  14      664.65      732.73     46.09 o 
  -4   7  14       58.86       38.64     21.69 o 
  -3   7  14       78.51      109.81     23.72 o 
  -2   7  14      484.71      450.75     48.13 o 
  -1   7  14     1536.14     1535.27     48.13 o 
   0   7  14     1155.82     1190.94     65.75 o 
   1   7  14      439.88      442.62     25.76 o 
   2   7  14      110.05      115.23     15.59 o 
   3   7  14       11.65       11.52     29.15 o 
   4   7  14      202.18      191.15     33.21 o 
   5   7  14      601.44      644.61     42.70 o 
   6   7  14      179.94      186.40     33.89 o 
   7   7  14      104.43       93.54     52.19 o 
  -7   8  14       31.59       45.41     31.18 o 
  -6   8  14        3.82      -12.20     27.79 o 
  -5   8  14       55.47       83.37     23.72 o 
  -4   8  14      783.04      887.95     54.23 o 
  -3   8  14      369.93      349.08     35.25 o 
  -2   8  14      160.05      170.13     25.08 o 
  -1   8  14      963.12      911.00     54.90 o 
   0   8  14       64.71       65.07     18.98 o 
   1   8  14       67.57       66.43     18.30 o 
   2   8  14      865.63      873.71     60.33 o 
   3   8  14      762.72      725.27     58.29 o 
   4   8  14      320.29      382.97     20.33 o 
   5   8  14      167.51      185.72     34.57 o 
   6   8  14       74.84      102.35     30.50 o 
  -7   9  14      174.92      196.57     25.08 o 
  -6   9  14      376.92      475.83     23.72 o 
  -5   9  14       21.95       49.48     23.72 o 
  -4   9  14        0.71        6.78     27.11 o 
  -3   9  14       62.11       67.10     52.19 o 
  -2   9  14       31.04       32.54     27.79 o 
  -1   9  14      261.12      246.05     45.41 o 
   0   9  14      673.24      711.71     36.60 o 
   1   9  14      333.08      330.78     38.64 o 
   2   9  14      233.11      214.87     14.23 o 
   3   9  14        2.41       -4.07     31.86 o 
   4   9  14      242.16      254.18     25.76 o 
   5   9  14       45.83       48.80     37.28 o 
   6   9  14       51.15       63.04     25.76 o 
  -6  10  14       14.88        0.00     28.47 o 
  -5  10  14      196.35      261.64     55.58 o 
  -4  10  14       67.70       89.47     29.82 o 
  -3  10  14       93.54      134.21     31.86 o 
  -2  10  14       46.32       52.87     21.69 o 
  -1  10  14       49.77       31.86     21.69 o 
   0  10  14        3.64       -6.78     15.59 o 
   1  10  14       49.69       52.87     29.15 o 
   2  10  14      531.53      506.33     37.28 o 
   3  10  14       74.57       62.36     23.05 o 
   4  10  14       80.68       66.43     23.72 o 
   5  10  14       20.04       42.03     35.25 o 
  -5  11  14       58.15       50.84     30.50 o 
  -4  11  14        9.98        8.81     31.18 o 
  -3  11  14      100.63      111.16     22.37 o 
  -2  11  14        0.46        1.36     35.92 o 
  -1  11  14        5.41        2.03     28.47 o 
   0  11  14       33.71       19.66     27.11 o 
   1  11  14       74.72       73.88     19.66 o 
   2  11  14        1.06        8.13     20.33 o 
   3  11  14        0.56       -1.36     31.86 o 
   4  11  14        0.60        0.00     25.76 o 
   5  11  14        1.64        6.78     31.86 o 
  -5  12  14        2.94       24.40     37.96 o 
  -4  12  14        1.01      -18.30     35.92 o 
  -3  12  14       17.81       12.20     21.01 o 
  -2  12  14       32.83       21.69     26.44 o 
  -1  12  14       62.88       51.51     24.40 o 
   0  12  14       92.85       82.69     24.40 o 
   1  12  14       36.86       38.64     21.69 o 
   2  12  14        7.02        4.74     29.15 o 
   3  12  14       22.83       20.33     30.50 o 
   4  12  14        4.34        1.36     27.79 o 
  -3  13  14       20.60       -8.81     23.72 o 
  -2  13  14       16.76       33.89     30.50 o 
  -1  13  14        4.29       18.98     26.44 o 
   0  13  14       85.81       82.02     31.18 o 
   1  13  14      161.11      178.27     35.25 o 
   2  13  14       22.19       16.95     27.11 o 
   3  13  14        1.32        6.78     21.69 o 
  -2  14  14      222.94      269.77     50.16 o 
  -1  14  14       49.90       43.38     26.44 o 
   0  14  14        4.42        3.39     27.11 o 
   1  14  14       92.55      107.77     43.38 o 
  -7   1  15      116.67      147.09     38.64 o 
  -6   1  15       29.24       31.18     23.05 o 
  -5   1  15        8.84        1.36     20.33 o 
  -4   1  15      248.87      223.00     21.69 o 
  -3   1  15       19.34       16.95     19.66 o 
  -2   1  15      292.95      273.16     10.85 o 
  -1   1  15        6.51        8.81     14.23 o 
   0   1  15        4.58        7.46     16.95 o 
   1   1  15        9.55       13.56     12.20 o 
   2   1  15      628.39      631.73     17.62 o 
   3   1  15       24.46       23.72     17.62 o 
   4   1  15       91.11       83.37     23.72 o 
   5   1  15        0.50        2.71     30.50 o 
   6   1  15        7.42       11.52     24.40 o 
   7   1  15       65.90      104.38     32.54 o 
  -8   2  15      136.10      143.70     44.74 o 
  -7   2  15      118.91      109.81     39.99 o 
  -6   2  15      139.12      128.79     25.08 o 
  -5   2  15      266.70      170.81     52.87 o 
  -4   2  15       92.28       73.20     15.59 o 
  -3   2  15        0.10        0.00     22.37 o 
  -2   2  15       21.67       21.69     23.72 o 
  -1   2  15       39.06       27.79     12.88 o 
   0   2  15     1477.25     1418.68     44.06 o 
   1   2  15       91.19       92.18     18.30 o 
   2   2  15      268.36      257.57     18.98 o 
   3   2  15        4.63        2.03     14.23 o 
   4   2  15      102.77       77.95     24.40 o 
   5   2  15        4.10        5.42     21.69 o 
   6   2  15      179.33      230.46     26.44 o 
   7   2  15       28.67       42.70     25.08 o 
  -8   3  15       59.10       54.90     43.38 o 
  -7   3  15       83.03      112.52     39.99 o 
  -6   3  15        0.29        2.71     36.60 o 
  -5   3  15      404.77      350.43     36.60 o 
  -4   3  15     1280.68     1336.67     39.99 o 
  -3   3  15      270.68      271.81     23.05 o 
  -2   3  15      637.80      629.70     33.21 o 
  -1   3  15       86.26       84.73     12.88 o 
   0   3  15        2.80        6.10     14.23 o 
   1   3  15       79.59       79.98     18.30 o 
   2   3  15     2003.94     2007.04    128.79 o 
   3   3  15      367.76      382.29     37.28 o 
   4   3  15      233.60      262.32     26.44 o 
   5   3  15       26.01       23.05     19.66 o 
   6   3  15        6.43       -7.46     31.18 o 
   7   3  15        0.91       18.30     26.44 o 
  -7   4  15      152.83      165.39     29.82 o 
  -5   4  15      499.36      539.55     29.15 o 
  -4   4  15       27.95       25.76     24.40 o 
  -3   4  15      173.45      197.25     25.08 o 
  -2   4  15      579.59      658.17     65.07 o 
  -1   4  15     1759.16     1944.68    131.50 o 
   0   4  15      679.65      715.10     84.05 o 
   1   4  15       92.78       80.66     19.66 o 
   2   4  15      551.59      535.48     35.92 o 
   3   4  15        2.46        6.10     17.62 o 
   4   4  15       85.14       83.37     16.95 o 
   5   4  15      619.89      599.20     63.72 o 
   6   4  15      272.38      282.65     50.84 o 
   7   4  15       63.59       82.02     29.15 o 
  -8   5  15        0.74        6.78     44.74 o 
  -6   5  15        0.28       21.69     22.37 o 
  -5   5  15       28.22       37.96     18.30 o 
  -4   5  15      118.21      135.56     28.47 o 
  -3   5  15     1778.63     1870.79     47.45 o 
  -2   5  15      152.39      172.85     12.88 o 
  -1   5  15      214.36      220.29     25.08 o 
   0   5  15       13.68        2.03     24.40 o 
   1   5  15      158.99      142.34     12.88 o 
   2   5  15        3.04        6.78     15.59 o 
   3   5  15     1213.88     1124.51     77.95 o 
   4   5  15      963.82      937.43     46.09 o 
   5   5  15       89.88       82.02     14.23 o 
   6   5  15       14.09       13.56     14.91 o 
   7   5  15      128.86      114.55     31.86 o 
  -7   6  15       98.66      129.46     23.05 o 
  -6   6  15       83.45       94.90     21.01 o 
  -5   6  15       21.80       25.76     17.62 o 
  -4   6  15       32.64       34.57     25.08 o 
  -3   6  15      133.66      132.18     17.62 o 
  -2   6  15      864.14      919.13     25.08 o 
  -1   6  15      313.57      308.41     23.72 o 
   0   6  15      466.66      435.16     21.01 o 
   1   6  15      448.78      463.63     37.28 o 
   2   6  15       13.90        4.07     19.66 o 
   3   6  15       96.21       94.22     29.15 o 
   4   6  15       23.20       11.52     20.33 o 
   5   6  15      107.13      111.16     24.40 o 
   6   6  15       58.88       69.82     23.72 o 
   7   6  15       47.39       48.80     33.21 o 
  -7   7  15        0.45        0.68     25.76 o 
  -6   7  15      105.19       99.64     22.37 o 
  -5   7  15       65.55       67.78     27.11 o 
  -4   7  15       37.47       39.99     44.06 o 
  -3   7  15       60.04       62.36     20.33 o 
  -2   7  15        2.34       -6.10     26.44 o 
  -1   7  15      144.60      127.43     29.15 o 
   0   7  15       12.49       14.91     20.33 o 
   1   7  15       27.20       33.21     14.23 o 
   2   7  15        5.86       -5.42     15.59 o 
   3   7  15      197.45      170.13     36.60 o 
   4   7  15       50.39       45.41     21.69 o 
   5   7  15       69.38       77.27     26.44 o 
   6   7  15        2.07       -4.07     23.05 o 
  -7   8  15        0.86      -11.52     36.60 o 
  -6   8  15       25.48       31.86     28.47 o 
  -5   8  15       69.51       79.98     27.11 o 
  -4   8  15      569.12      620.21     52.87 o 
  -3   8  15       96.96      100.32     24.40 o 
  -2   8  15        0.89        5.42     18.30 o 
  -1   8  15        8.22        8.81     21.01 o 
   0   8  15       27.39       21.69     16.95 o 
   1   8  15       46.65       42.03     22.37 o 
   2   8  15       73.51       82.69     23.05 o 
   3   8  15       60.86       69.82     23.05 o 
   4   8  15       16.95       22.37     29.15 o 
   5   8  15       45.97       40.67     27.79 o 
   6   8  15       34.60       16.95     27.79 o 
  -6   9  15        0.03      -11.52     27.79 o 
  -5   9  15        0.51      -10.17     31.86 o 
  -4   9  15      130.35      167.42     23.72 o 
  -3   9  15      142.34      159.29     33.89 o 
  -2   9  15       24.80       16.95     21.01 o 
  -1   9  15        0.55      -12.88     22.37 o 
   0   9  15      124.62      124.72     30.50 o 
   1   9  15       10.25       20.33     21.69 o 
   2   9  15      107.93      101.67     29.15 o 
   3   9  15      158.11      142.34     29.15 o 
   4   9  15       50.32       60.33     30.50 o 
   5   9  15        0.14      -10.85     21.01 o 
  -6  10  15      124.20      159.29     31.18 o 
  -5  10  15       72.23       85.41     37.96 o 
  -4  10  15       10.02       26.44     22.37 o 
  -3  10  15       30.91       57.62     39.99 o 
  -2  10  15       45.97       38.64     23.72 o 
  -1  10  15      321.78      277.23     50.84 o 
   0  10  15      142.17      174.20     37.28 o 
   1  10  15       39.44       37.96     18.98 o 
   2  10  15        8.99        9.49     16.27 o 
   3  10  15        9.85       10.17     19.66 o 
   4  10  15       39.80       48.80     16.95 o 
   5  10  15       28.91        8.81     37.28 o 
  -5  11  15      124.65      174.20     26.44 o 
  -4  11  15      130.99      183.01     26.44 o 
  -3  11  15      117.31      138.28     31.18 o 
  -2  11  15      124.01      166.74     51.51 o 
  -1  11  15       31.24       34.57     23.72 o 
   0  11  15       28.74       44.74     33.89 o 
   1  11  15       62.95       51.51     21.69 o 
   2  11  15      270.10      250.12     49.48 o 
   3  11  15      121.72      170.13     51.51 o 
   4  11  15        4.73        2.03     71.85 o 
  -4  12  15       23.95       25.08     39.99 o 
  -3  12  15       45.26       48.13     37.96 o 
  -2  12  15       56.06       75.24     28.47 o 
  -1  12  15      211.92      148.44     50.16 o 
   0  12  15      293.39      284.69     49.48 o 
   1  12  15      161.51      143.70     39.31 o 
   2  12  15       20.00       30.50     27.11 o 
   3  12  15       12.05       -0.68     27.79 o 
  -2  13  15       35.79       16.27     42.70 o 
  -1  13  15       10.81        3.39     20.33 o 
   0  13  15       69.70       48.13     27.11 o 
   1  13  15      128.17      123.36     27.11 o 
   2  13  15      110.64      123.36     32.54 o 
  -7   0  16        7.18      -40.67     40.67 o 
  -6   0  16      337.44      406.02     38.64 o 
  -5   0  16       26.09       13.56     18.98 o 
  -4   0  16      789.85      721.88     46.09 o 
  -3   0  16      110.91      154.54     25.76 o 
  -2   0  16     1614.71     1580.68     27.11 o 
  -1   0  16      182.24      191.15     20.33 o 
   1   0  16       77.41       71.17     16.95 o 
   2   0  16      591.99      595.13     25.76 o 
   3   0  16       18.35        9.49     29.82 o 
   4   0  16       21.51       12.88     16.95 o 
   5   0  16       92.27       86.08     34.57 o 
   6   0  16       54.53       32.54     28.47 o 
   7   0  16        3.77       -1.36     35.25 o 
  -6   1  16      211.44      147.09     30.50 o 
  -5   1  16       55.19       38.64     12.20 o 
  -4   1  16        7.63        9.49     31.18 o 
  -3   1  16      596.89      567.34     18.30 o 
  -2   1  16      341.54      302.99     20.33 o 
  -1   1  16        9.89       11.52     25.76 o 
   0   1  16     1320.17     1305.49     38.64 o 
   1   1  16      273.80      277.23     12.20 o 
   2   1  16      121.87      112.52     14.23 o 
   3   1  16       75.69       59.65     14.91 o 
   4   1  16       16.77       19.66     14.23 o 
   5   1  16       24.52       51.51     17.62 o 
   6   1  16      135.38      163.36     22.37 o 
   7   1  16      246.52      250.79     28.47 o 
  -8   2  16        3.05       35.92     29.82 o 
  -6   2  16       36.81       29.15     22.37 o 
  -5   2  16       22.43       30.50     16.95 o 
  -4   2  16      288.46      233.85     21.69 o 
  -3   2  16      355.01      332.13     33.21 o 
  -2   2  16      437.72      458.89     32.54 o 
  -1   2  16        7.48       11.52     22.37 o 
   0   2  16       21.48       25.08     20.33 o 
   1   2  16        7.93        9.49     16.27 o 
   2   2  16       18.18        9.49     17.62 o 
   3   2  16      556.18      561.92     34.57 o 
   4   2  16      194.59      146.41     45.41 o 
   5   2  16        2.51        6.10     18.98 o 
   6   2  16       60.69       84.73     32.54 o 
   7   2  16       56.13      114.55     32.54 o 
  -8   3  16        0.53       14.91     44.74 o 
  -7   3  16      186.15      215.55     23.05 o 
  -6   3  16       13.02       -2.71     38.64 o 
  -5   3  16     1150.03      980.81     77.27 o 
  -4   3  16      103.85       81.34     18.30 o 
  -3   3  16       45.83       37.96     18.30 o 
  -2   3  16       27.25       26.44     14.91 o 
  -1   3  16       59.75       46.77     12.88 o 
   0   3  16        1.25       -1.36     13.56 o 
   1   3  16        8.16       14.91     15.59 o 
   2   3  16      485.88      473.80     30.50 o 
   3   3  16       17.27       12.20     14.91 o 
   4   3  16        1.13        0.68     17.62 o 
   5   3  16       99.28       78.63     21.69 o 
   6   3  16       22.84       27.79     39.31 o 
   7   3  16       21.35       28.47     36.60 o 
  -7   4  16       52.69       41.35     42.70 o 
  -5   4  16        0.03       -2.03     29.82 o 
  -4   4  16        5.05       -7.46     20.33 o 
  -3   4  16       28.20       12.20     20.33 o 
  -2   4  16        4.98       -8.81     22.37 o 
  -1   4  16      386.12      362.64     31.86 o 
   0   4  16       15.61        5.42     21.01 o 
   1   4  16       13.41       15.59     16.27 o 
   2   4  16      318.39      306.38     29.82 o 
   3   4  16        0.22        0.68     16.27 o 
   4   4  16        2.87        4.74     27.11 o 
   5   4  16        1.35       -3.39     31.18 o 
   6   4  16       65.74       96.25     29.15 o 
   7   4  16        2.54        8.81     38.64 o 
  -6   5  16      106.52       84.73     42.70 o 
  -5   5  16       68.25       11.52     39.31 o 
  -4   5  16       49.39       33.89     31.86 o 
  -3   5  16       88.50       81.34     19.66 o 
  -2   5  16       24.34       18.30     19.66 o 
  -1   5  16      449.61      448.72     37.28 o 
   0   5  16      859.76      818.13     45.41 o 
   1   5  16       46.07       54.23     23.05 o 
   2   5  16      146.49      127.43     23.72 o 
   3   5  16       13.49       15.59     16.95 o 
   4   5  16      135.41      136.24     39.99 o 
   5   5  16      305.56      288.75     54.90 o 
   6   5  16      444.40      568.69     44.06 o 
  -7   6  16       52.11       29.82     46.09 o 
  -6   6  16       23.42        9.49     33.21 o 
  -5   6  16      400.60      410.08     21.69 o 
  -4   6  16      982.15     1093.33     46.09 o 
  -3   6  16      345.22      401.27     37.28 o 
  -2   6  16        7.03        6.78     22.37 o 
  -1   6  16       33.01       37.28     25.76 o 
   0   6  16        1.40        4.07     18.98 o 
   1   6  16      178.73      168.78     23.05 o 
   2   6  16      834.57      782.89     65.07 o 
   3   6  16      391.06      365.35     42.03 o 
   4   6  16       97.96      124.72     42.03 o 
   5   6  16       17.09       21.01     23.72 o 
   6   6  16        0.54        6.10     27.11 o 
  -7   7  16      332.56      414.83     31.18 o 
  -6   7  16      346.81      371.45     35.25 o 
  -5   7  16      108.73      109.81     33.21 o 
  -4   7  16       77.64       74.56     35.25 o 
  -3   7  16      293.13      287.40     23.05 o 
  -2   7  16      447.43      462.28     24.40 o 
  -1   7  16     1621.86     1447.15    119.97 o 
   0   7  16      173.36      177.59     25.76 o 
   1   7  16      158.27      171.49     19.66 o 
   2   7  16       16.40        8.13     17.62 o 
   3   7  16      193.03      150.48     31.86 o 
   4   7  16      193.04      195.89     30.50 o 
   5   7  16      369.30      380.94     56.26 o 
   6   7  16      327.37      313.83     66.43 o 
  -6   8  16      130.90      153.87     27.11 o 
  -5   8  16      235.54      283.33     31.18 o 
  -4   8  16      240.59      287.40     47.45 o 
  -3   8  16      142.94      170.13     25.76 o 
  -2   8  16        9.35       18.30     21.69 o 
  -1   8  16       45.66       57.62     20.33 o 
   0   8  16       35.92       31.86     21.69 o 
   1   8  16      198.42      213.51     27.79 o 
   2   8  16      367.80      354.50     31.18 o 
   3   8  16      277.67      239.27     51.51 o 
   4   8  16       55.00       47.45     29.82 o 
   5   8  16      165.69      160.64     28.47 o 
  -6   9  16       30.84       56.94     62.36 o 
  -5   9  16        0.24       25.08     39.31 o 
  -4   9  16        1.99       14.23     28.47 o 
  -3   9  16       44.99       38.64     30.50 o 
  -2   9  16       64.32       56.26     23.05 o 
  -1   9  16      135.13      124.72     38.64 o 
   0   9  16      261.64      285.36     37.28 o 
   1   9  16       43.85       54.90     27.79 o 
   2   9  16       94.97       84.05     16.95 o 
   3   9  16        4.62       16.27     27.11 o 
   4   9  16       55.71       39.31     22.37 o 
   5   9  16       14.44       12.20     42.70 o 
  -5  10  16      137.20      186.40     33.21 o 
  -4  10  16      107.89      169.46     32.54 o 
  -3  10  16       12.60        6.10     29.15 o 
  -2  10  16        0.19      -13.56     23.05 o 
  -1  10  16        5.90       11.52     31.86 o 
   0  10  16       11.42       13.56     20.33 o 
   1  10  16      153.92      157.26     33.21 o 
   2  10  16      104.81       88.12     32.54 o 
   3  10  16       61.76       69.14     22.37 o 
   4  10  16        0.12       16.27     19.66 o 
  -4  11  16        0.37       14.23     22.37 o 
  -3  11  16       15.16        0.00     28.47 o 
  -2  11  16        1.29        6.78     41.35 o 
  -1  11  16        0.38        0.68     29.15 o 
   0  11  16       13.40       13.56     14.91 o 
   1  11  16       20.96       11.52     19.66 o 
   2  11  16       26.99       22.37     23.05 o 
   3  11  16        0.03      -16.27     19.66 o 
  -3  12  16        0.70       -4.07     27.79 o 
  -2  12  16        4.78       21.69     24.40 o 
  -1  12  16        8.55       27.11     25.08 o 
   0  12  16       13.15       18.30     19.66 o 
   1  12  16        7.12       -6.78     31.86 o 
   2  12  16        2.49        3.39     26.44 o 
  -5   1  17       12.58       20.33     13.56 o 
  -4   1  17      203.03      143.70     37.28 o 
  -3   1  17      324.25      307.05     24.40 o 
  -2   1  17        2.03       -2.71     18.30 o 
  -1   1  17       49.94       65.75     21.01 o 
   0   1  17      222.74      210.13     11.52 o 
   1   1  17       19.40       24.40     13.56 o 
   2   1  17      383.25      383.65     27.79 o 
   3   1  17      151.53      132.18     21.01 o 
   4   1  17       67.33       49.48     28.47 o 
   5   1  17        0.04      -14.23     39.31 o 
   6   1  17        1.09       13.56     25.76 o 
  -6   2  17       88.27       40.67     29.82 o 
  -5   2  17       54.71       75.24     22.37 o 
  -4   2  17       25.65       12.20     23.72 o 
  -3   2  17       34.37       38.64     18.30 o 
  -2   2  17      284.25      266.38     28.47 o 
  -1   2  17      846.19      875.75     31.86 o 
   0   2  17      215.77      212.16     25.76 o 
   1   2  17        2.06      -14.23     15.59 o 
   2   2  17       87.53       86.76     15.59 o 
   3   2  17        0.26        3.39     16.27 o 
   4   2  17       32.61       17.62     19.66 o 
   5   2  17       44.36       50.84     31.86 o 
   6   2  17      110.50      155.22     83.37 o 
  -6   3  17       83.40       71.17     20.33 o 
  -5   3  17      100.51       96.93     43.38 o 
  -4   3  17      841.76      749.00    100.32 o 
  -3   3  17      541.58      468.38     68.46 o 
  -2   3  17      166.97      155.22     16.27 o 
  -1   3  17        8.80       10.85     17.62 o 
   0   3  17      701.26      663.59     33.89 o 
   1   3  17      692.46      708.33     35.92 o 
   2   3  17      479.19      489.39     35.92 o 
   3   3  17      501.92      450.07     55.58 o 
   4   3  17      150.98      144.38     29.15 o 
   5   3  17        0.10        6.10     23.05 o 
   6   3  17       99.47      113.20     36.60 o 
  -7   4  17      337.70      406.02     35.92 o 
  -6   4  17      121.60      173.52     42.70 o 
  -5   4  17      141.87      147.77     34.57 o 
  -4   4  17       52.55       55.58     16.95 o 
  -3   4  17      200.93      215.55     27.79 o 
  -2   4  17      258.06      271.81     27.11 o 
  -1   4  17      346.35      376.19     31.86 o 
   0   4  17      171.72      210.80     27.11 o 
   1   4  17      422.45      425.00     49.48 o 
   2   4  17       82.89       81.34     16.95 o 
   3   4  17      115.19      101.67     19.66 o 
   4   4  17      234.07      244.69     36.60 o 
   5   4  17      403.45      328.74     71.85 o 
   6   4  17       82.25       61.00     87.44 o 
  -7   5  17        0.79      -19.66     43.38 o 
  -6   5  17        7.29      -13.56     44.06 o 
  -5   5  17       93.94       80.66     27.11 o 
  -4   5  17       32.25       52.19     24.40 o 
  -3   5  17      200.48      245.37     31.18 o 
  -2   5  17        7.75       18.98     23.05 o 
  -1   5  17        9.70        5.42     21.01 o 
   0   5  17      378.50      311.12     39.31 o 
   1   5  17       21.74       23.05     18.98 o 
   2   5  17      128.56      119.30     23.05 o 
   3   5  17      617.08      523.96     89.47 o 
   4   5  17      265.97      263.67     42.03 o 
   5   5  17       15.65        8.13     29.82 o 
   6   5  17       31.62       22.37     22.37 o 
  -6   6  17      108.39      145.73     33.89 o 
  -5   6  17        1.02      -12.88     29.15 o 
  -4   6  17      174.53      174.88     21.01 o 
  -3   6  17       38.28       53.55     27.11 o 
  -2   6  17       27.60       22.37     16.27 o 
  -1   6  17      211.14      274.52     31.18 o 
   0   6  17       75.12       79.98     16.27 o 
   1   6  17        1.77       -3.39     13.56 o 
   2   6  17       65.43       54.23     18.30 o 
   3   6  17       13.67        6.78     19.66 o 
   4   6  17       60.19       57.62     16.95 o 
   5   6  17      210.82      147.77     42.03 o 
   6   6  17       47.50      106.42     46.09 o 
  -6   7  17       63.47       76.59     33.21 o 
  -5   7  17       25.49       42.70     29.15 o 
  -4   7  17        4.55       12.20     29.15 o 
  -3   7  17       24.04       -3.39     26.44 o 
  -2   7  17      113.22      113.87     26.44 o 
  -1   7  17       13.51       12.88     22.37 o 
   0   7  17       94.62       98.28     22.37 o 
   1   7  17       46.19       42.03     33.89 o 
   2   7  17       22.30       23.05     25.08 o 
   3   7  17       14.55        1.36     23.05 o 
   4   7  17        0.01      -12.20     21.69 o 
   5   7  17       98.06       73.88     31.18 o 
  -5   8  17       23.91       89.47     48.80 o 
  -4   8  17        8.49       20.33     27.11 o 
  -3   8  17      135.99      128.79     29.82 o 
  -2   8  17        2.96        6.10     17.62 o 
  -1   8  17       50.52       44.74     23.05 o 
   0   8  17        8.92       10.17     18.30 o 
   1   8  17        3.99        0.68     16.95 o 
   2   8  17      103.05       77.95     22.37 o 
   3   8  17      294.52      300.28     15.59 o 
   4   8  17        3.05        1.36     16.27 o 
   5   8  17       10.54       11.52     14.91 o 
  -5   9  17       23.37       56.26     33.21 o 
  -4   9  17       23.09       46.77     27.79 o 
  -3   9  17       77.64      109.81     26.44 o 
  -2   9  17       26.97       18.98     27.79 o 
  -1   9  17       24.30       16.95     23.72 o 
   0   9  17       13.81       21.01     21.69 o 
   1   9  17       23.51       21.01     23.72 o 
   2   9  17       33.31       25.76     17.62 o 
   3   9  17      108.80      125.40     24.40 o 
   4   9  17        4.06        0.00     21.69 o 
  -4  10  17       30.90       47.45     36.60 o 
  -3  10  17        9.80       -8.13     23.72 o 
  -2  10  17      260.48      271.81     36.60 o 
  -1  10  17      206.73      205.38     59.65 o 
   0  10  17       34.53       35.25     31.18 o 
   1  10  17      144.59      136.92     33.21 o 
   2  10  17        0.06        4.74     44.74 o 
   3  10  17        0.26       -4.74     17.62 o 
  -3  11  17       63.80       91.51     19.66 o 
  -2  11  17        2.58        3.39     40.67 o 
  -1  11  17       17.88       22.37     31.86 o 
   0  11  17       20.00       21.69     22.37 o 
   1  11  17      134.44      152.51     31.18 o 
   2  11  17       72.57       63.72     37.96 o 
  -1  12  17      250.15      296.89     33.21 o 
   0  12  17      146.15      124.72     46.09 o 
  -4   0  18      419.17      320.61     35.25 o 
  -3   0  18      868.47      786.95     42.70 o 
  -2   0  18       28.13       41.35     20.33 o 
  -1   0  18       16.87       31.18     27.79 o 
   0   0  18      922.80      912.35     29.15 o 
   1   0  18      470.02      478.54     29.15 o 
   2   0  18      374.92      397.88     15.59 o 
   3   0  18      114.96      129.46     17.62 o 
   4   0  18       92.31       85.41     14.23 o 
   5   0  18       14.39       61.68     21.69 o 
   6   0  18       18.95       23.72     31.86 o 
  -7   1  18      230.22      295.53     48.13 o 
  -6   1  18       91.93       86.08     42.03 o 
  -5   1  18       13.56       14.23     18.30 o 
  -4   1  18       63.62       56.94     12.88 o 
  -3   1  18      186.95      176.91     21.69 o 
  -2   1  18      281.65      271.81     16.95 o 
  -1   1  18      627.54      641.90     26.44 o 
   0   1  18      396.29      410.76     21.69 o 
   1   1  18       75.25       81.34     13.56 o 
   2   1  18        0.43       -2.71     14.91 o 
   3   1  18        6.41        3.39     32.54 o 
   4   1  18       20.11       26.44     21.69 o 
   5   1  18      107.32      116.59     28.47 o 
   6   1  18      199.74      281.97     37.96 o 
  -6   2  18       58.82      115.91     42.03 o 
  -5   2  18      165.13      146.41     39.31 o 
  -4   2  18        9.29       16.27     16.27 o 
  -3   2  18      394.77      324.00     25.76 o 
  -2   2  18       24.29       25.76     19.66 o 
  -1   2  18       66.05       56.94     16.27 o 
   0   2  18       34.94       42.70     21.69 o 
   1   2  18      106.36      117.26     14.23 o 
   2   2  18      266.34      255.54     30.50 o 
   3   2  18      180.16      181.66     36.60 o 
   4   2  18      266.39      274.52     33.21 o 
   5   2  18        6.72       28.47     31.18 o 
   6   2  18        3.08       -6.78     27.79 o 
  -6   3  18      169.43       20.33     60.33 o 
  -4   3  18      112.20       71.17     15.59 o 
  -3   3  18       26.30       17.62     16.27 o 
  -2   3  18       27.53       48.13     16.27 o 
  -1   3  18      120.95      123.36     14.23 o 
   0   3  18      332.82      298.92     25.08 o 
   1   3  18      416.43      414.83     36.60 o 
   2   3  18      322.35      282.65     27.79 o 
   3   3  18       53.71       58.97     20.33 o 
   4   3  18       43.63       36.60     27.11 o 
   5   3  18       78.12      109.13     39.99 o 
   6   3  18       20.38       20.33     25.76 o 
  -6   4  18        7.78       14.91     36.60 o 
  -5   4  18       11.82       -5.42     49.48 o 
  -4   4  18        3.54        4.07     27.11 o 
  -3   4  18        0.74        9.49     23.72 o 
  -2   4  18        2.02        2.03     23.72 o 
  -1   4  18        4.38       -0.68     21.69 o 
   0   4  18      220.69      181.66     23.05 o 
   1   4  18        3.47        2.71     31.86 o 
   2   4  18        1.03       -9.49     22.37 o 
   3   4  18      138.55      123.36     23.05 o 
   4   4  18       34.16       31.86     18.98 o 
   5   4  18        1.29       25.76     23.05 o 
  -6   5  18        9.77      -15.59     46.09 o 
  -5   5  18       40.26       25.08     25.08 o 
  -4   5  18      145.85      147.09     31.86 o 
  -3   5  18       27.20       15.59     35.92 o 
  -2   5  18        0.96        6.10     19.66 o 
  -1   5  18        3.87       16.27     22.37 o 
   0   5  18       20.98       27.79     19.66 o 
   1   5  18        6.55        2.71     25.76 o 
   2   5  18      100.59       95.57     22.37 o 
   3   5  18       66.07       39.99     21.69 o 
   4   5  18        1.35        4.74     18.30 o 
   5   5  18        5.22       22.37     26.44 o 
  -6   6  18       10.77        3.39     25.08 o 
  -5   6  18      200.09      234.53     37.96 o 
  -4   6  18      482.06      475.83     57.62 o 
  -3   6  18       21.49       24.40     31.86 o 
  -2   6  18       14.76       14.91     21.01 o 
  -1   6  18       84.11       92.86     18.30 o 
   0   6  18      102.91       83.37     18.98 o 
   1   6  18      154.84      137.60     25.76 o 
   2   6  18      483.29      492.10     57.62 o 
   3   6  18      180.96      201.31     38.64 o 
   4   6  18        0.65       -2.71     23.72 o 
   5   6  18        0.24        5.42     23.72 o 
  -5   7  18       45.93       74.56     25.08 o 
  -4   7  18        0.74        5.42     25.76 o 
  -3   7  18      119.30      138.95     23.72 o 
  -2   7  18       79.63      105.74     29.82 o 
  -1   7  18      449.77      481.93     56.94 o 
   0   7  18      338.39      316.54     46.09 o 
   1   7  18       11.88       14.23     26.44 o 
   2   7  18        0.50      -12.20     29.15 o 
   3   7  18      156.24      147.77     27.79 o 
   4   7  18      200.66      198.60     27.11 o 
  -5   8  18       70.17      115.23     34.57 o 
  -4   8  18      178.03      212.84     22.37 o 
  -3   8  18       23.49       37.96     25.76 o 
  -2   8  18       12.10       15.59     27.11 o 
  -1   8  18        0.03       -8.81     27.79 o 
   0   8  18       40.55       54.90     23.05 o 
   1   8  18      133.58      138.28     32.54 o 
   2   8  18      142.74      170.13     39.31 o 
   3   8  18      189.42      210.13     37.96 o 
   4   8  18       13.60       19.66     27.79 o 
  -4   9  18        6.37       10.17     29.82 o 
  -3   9  18       22.59       25.76     35.25 o 
  -2   9  18      180.82      176.23     39.99 o 
  -1   9  18       77.74       94.22     28.47 o 
   0   9  18       41.54       62.36     27.11 o 
   1   9  18        9.84        2.03     23.05 o 
   2   9  18        8.71        4.07     25.76 o 
   3   9  18       20.93       14.91     18.98 o 
  -3  10  18        0.64       -2.71     25.76 o 
  -2  10  18        4.25        2.71     30.50 o 
  -1  10  18       62.30       62.36     42.03 o 
   0  10  18       38.28       42.03     35.92 o 
   1  10  18      148.59      146.41     41.35 o 
   2  10  18      115.60      130.82     43.38 o 
  -1  11  18        2.71        7.46     28.47 o 
   0  11  18        0.41       -4.07     24.40 o 
  -4   1  19       51.49       35.25     10.85 o 
  -3   1  19       47.70       41.35     20.33 o 
  -2   1  19        3.73       14.91     20.33 o 
  -1   1  19       13.64       -7.46     15.59 o 
   0   1  19      246.47      230.46     21.01 o 
   1   1  19       97.44      104.38     20.33 o 
   2   1  19        0.50       14.23     18.98 o 
   3   1  19       13.62       21.69     18.30 o 
   4   1  19       44.41       65.75     26.44 o 
   5   1  19        1.94      -10.85     35.92 o 
  -6   2  19        4.61        9.49     45.41 o 
  -5   2  19        1.24       -2.71     18.98 o 
  -4   2  19        2.85       14.91     42.70 o 
  -3   2  19      150.08      189.79     29.82 o 
  -2   2  19      247.41      214.19     35.92 o 
  -1   2  19      259.24      250.79     16.95 o 
   0   2  19      145.35      145.05     16.27 o 
   1   2  19        3.96        3.39     21.69 o 
   2   2  19        0.04       -1.36     14.91 o 
   3   2  19       22.62       12.88     18.30 o 
   4   2  19       53.67       52.87     16.95 o 
   5   2  19       61.34       81.34     36.60 o 
  -6   3  19       12.44       39.31     44.74 o 
  -5   3  19       56.23       63.04     27.11 o 
  -4   3  19      192.56      140.31     25.08 o 
  -3   3  19      313.23      257.57     61.68 o 
  -2   3  19       28.46       17.62     17.62 o 
  -1   3  19       73.35       75.92     16.95 o 
   0   3  19      109.50      115.91     20.33 o 
   1   3  19       41.60       42.70     18.98 o 
   2   3  19      577.88      547.68     68.46 o 
   3   3  19      332.01      310.44     56.94 o 
   4   3  19       18.33        8.81     26.44 o 
   5   3  19        1.78       47.45     41.35 o 
  -6   4  19       56.88       -4.07     21.69 o 
  -5   4  19       46.01       32.54     25.08 o 
  -4   4  19       67.10       58.97     35.92 o 
  -3   4  19       23.24       13.56     25.08 o 
  -2   4  19      187.03      218.26     18.30 o 
  -1   4  19      262.29      258.93     31.86 o 
   0   4  19      335.07      347.05     12.88 o 
   1   4  19        0.54        2.03     21.01 o 
   2   4  19        0.16        6.78     16.27 o 
   3   4  19       20.16       34.57     19.66 o 
   4   4  19       95.25       96.93     26.44 o 
   5   4  19       71.13      148.44     52.19 o 
  -5   5  19      177.88      147.09     44.06 o 
  -4   5  19       33.05       44.74     43.38 o 
  -3   5  19        1.11        5.42     23.72 o 
  -2   5  19        1.20       18.30     34.57 o 
  -1   5  19        2.18       -2.03     20.33 o 
   0   5  19       26.86       33.89     22.37 o 
   1   5  19       65.48       76.59     23.72 o 
   2   5  19       68.76       55.58     28.47 o 
   3   5  19        8.39       -1.36     28.47 o 
   4   5  19       81.11       75.24     34.57 o 
  -5   6  19       11.33       20.33     26.44 o 
  -4   6  19      193.87      220.97     34.57 o 
  -3   6  19       87.94      132.18     28.47 o 
  -2   6  19      265.54      286.04     31.86 o 
  -1   6  19       10.79       27.79     31.86 o 
   0   6  19       19.44       10.85     18.98 o 
   1   6  19       55.12       61.00     17.62 o 
   2   6  19       93.80       90.83     36.60 o 
   3   6  19      221.16      229.78     42.03 o 
   4   6  19       83.86       84.73     31.18 o 
  -4   7  19       65.34       62.36     61.68 o 
  -3   7  19       93.34      106.42     34.57 o 
  -2   7  19        0.77        8.81     23.72 o 
  -1   7  19       22.44        6.10     21.01 o 
   0   7  19       69.85       78.63     27.79 o 
   1   7  19       32.13       23.05     25.08 o 
   2   7  19       35.34       26.44     26.44 o 
   3   7  19        9.79       21.01     28.47 o 
   4   7  19        0.46       12.88     22.37 o 
  -4   8  19       52.96       60.33     26.44 o 
  -3   8  19       19.22       32.54     31.18 o 
  -2   8  19        0.18      -25.76     25.76 o 
  -1   8  19        1.92        8.81     31.86 o 
   0   8  19        2.57       -2.03     24.40 o 
   1   8  19       92.91       86.76     25.08 o 
   2   8  19       41.95       49.48     26.44 o 
   3   8  19       52.47       50.84     31.86 o 
  -3   9  19       37.21       25.76     18.30 o 
  -2   9  19       12.58       -4.74     29.15 o 
  -1   9  19       13.48       13.56     25.08 o 
   0   9  19        0.36       -0.68     18.30 o 
   1   9  19       12.68       12.20     19.66 o 
   2   9  19        2.19       -7.46     35.92 o 
  -1  10  19      438.11      456.18     27.11 o 
   0  10  19      108.30       99.64     34.57 o 
  -4   0  20      262.60      184.37     20.33 o 
  -3   0  20      263.67      241.31     23.05 o 
  -2   0  20        1.01        2.71     21.69 o 
  -1   0  20       44.69       47.45     15.59 o 
   0   0  20      140.25      153.19     14.23 o 
   1   0  20      224.17      241.31     23.72 o 
   2   0  20      305.06      302.99     17.62 o 
   3   0  20      224.01      226.39     35.92 o 
   4   0  20       12.31       42.70     41.35 o 
  -4   1  20       84.08       65.07     26.44 o 
  -3   1  20      123.25       88.12     31.86 o 
  -2   1  20      142.09      136.92     20.33 o 
  -1   1  20      189.28      192.50     23.72 o 
   0   1  20       51.89       66.43     24.40 o 
   1   1  20       40.99       54.23     16.95 o 
   2   1  20      100.68      103.03     31.18 o 
   3   1  20       36.84       25.76     22.37 o 
   4   1  20       95.00      131.50     33.21 o 
  -5   2  20       44.43       61.00     43.38 o 
  -4   2  20       39.71       36.60     16.27 o 
  -3   2  20        9.33       14.91     21.01 o 
  -2   2  20        2.49       11.52     18.30 o 
  -1   2  20      123.37       99.64     21.01 o 
   0   2  20      235.60      245.37     21.69 o 
   1   2  20        4.55       12.20     18.30 o 
   2   2  20       57.80       58.97     16.27 o 
   3   2  20       21.16       24.40     25.76 o 
   4   2  20        5.54       23.72     21.69 o 
  -5   3  20       19.26        8.81     21.01 o 
  -4   3  20        1.38       -1.36     24.40 o 
  -3   3  20        5.88        5.42     23.05 o 
  -2   3  20       12.24        2.03     17.62 o 
  -1   3  20       78.46       82.02     27.11 o 
   0   3  20      119.82      111.84     25.08 o 
   1   3  20       38.35       37.96     16.27 o 
   2   3  20        1.15       12.20     13.56 o 
   3   3  20       13.19       10.85     22.37 o 
   4   3  20       54.98       66.43     27.11 o 
  -5   4  20       74.88       51.51     27.79 o 
  -4   4  20       67.18      112.52     43.38 o 
  -3   4  20        1.65        4.74     17.62 o 
  -2   4  20       42.77       56.26     29.82 o 
  -1   4  20        0.54        4.07     23.72 o 
   0   4  20       84.24       70.49     19.66 o 
   1   4  20        0.57        3.39     21.69 o 
   2   4  20       50.04       50.16     27.11 o 
   3   4  20        5.12        2.03     30.50 o 
   4   4  20        5.58        2.03     30.50 o 
  -4   5  20       18.22       -2.71     23.05 o 
  -3   5  20        4.99        8.81     25.08 o 
  -2   5  20        7.81       12.20     19.66 o 
  -1   5  20        2.46       13.56     36.60 o 
   0   5  20       17.94       13.56     30.50 o 
   1   5  20        0.76        1.36     18.98 o 
   2   5  20       24.15       15.59     21.01 o 
   3   5  20        6.45       17.62     29.15 o 
  -4   6  20      270.41      269.10     46.77 o 
  -3   6  20       43.78       52.87     23.05 o 
  -2   6  20        6.88       10.85     20.33 o 
  -1   6  20      117.95       88.12     23.72 o 
   0   6  20       55.04       39.99     29.82 o 
   1   6  20       76.62       70.49     24.40 o 
   2   6  20      207.01      159.97     54.90 o 
   3   6  20      223.63      223.68     21.69 o 
  -3   7  20       14.75       48.13     27.79 o 
  -2   7  20       74.13       82.02     31.18 o 
  -1   7  20      164.16      189.79     23.72 o 
   0   7  20      105.27       80.66     32.54 o 
   1   7  20       66.64       71.85     23.05 o 
   2   7  20        0.15        0.00     23.72 o 
  -2   8  20       44.71       60.33     37.96 o 
  -1   8  20        0.51      -10.17     28.47 o 
   0   8  20        8.62       10.85     23.72 o 
   1   8  20      230.79      205.38     54.23 o 
  -4   1  21        2.66       -2.03     24.40 o 
  -3   1  21      132.03      121.33     32.54 o 
  -2   1  21       64.15       51.51     18.98 o 
  -1   1  21       26.56       20.33     18.98 o 
   0   1  21       13.94       11.52     13.56 o 
   1   1  21       47.67       54.90     25.76 o 
   2   1  21       37.63       36.60     24.40 o 
   3   1  21       70.50       51.51     27.79 o 
  -4   2  21       13.15        8.13     29.82 o 
  -3   2  21       29.02       47.45     18.30 o 
  -2   2  21       41.75       35.25     23.72 o 
  -1   2  21      329.49      324.00     30.50 o 
   0   2  21      124.04      107.77     23.05 o 
   1   2  21        2.39        8.13     14.23 o 
   2   2  21        0.15       10.85     19.66 o 
   3   2  21       19.77       41.35     29.15 o 
  -4   3  21       72.27       69.82     26.44 o 
  -3   3  21       77.31       77.95     29.15 o 
  -2   3  21       16.25       14.23     38.64 o 
  -1   3  21        1.40        3.39     20.33 o 
   0   3  21       25.83       36.60     24.40 o 
   1   3  21      165.35      164.03     33.21 o 
   2   3  21       60.93       65.75     24.40 o 
   3   3  21      168.90      136.92     27.11 o 
  -4   4  21       29.31       18.98     27.79 o 
  -3   4  21       43.58       60.33     29.15 o 
  -2   4  21       49.82       55.58     27.79 o 
  -1   4  21      147.97      153.87     29.82 o 
   0   4  21       39.01       44.74     19.66 o 
   1   4  21        6.37        4.07     26.44 o 
   2   4  21       36.30        7.46     29.15 o 
   3   4  21       15.08       14.23     21.01 o 
  -3   5  21        8.50       23.72     20.33 o 
  -2   5  21       10.24       -2.71     27.79 o 
  -1   5  21      118.11       92.18     14.91 o 
   0   5  21       56.89       34.57     29.82 o 
   1   5  21       27.42       25.76     23.05 o 
   2   5  21       36.78       29.15     18.98 o 
  -2   6  21        2.16        4.74     28.47 o 
  -1   6  21       21.60       28.47     28.47 o 
   0   6  21       24.98        4.07     28.47 o 
   1   6  21        4.17        5.42     23.05 o 
  -1   7  21       18.85       27.79     27.11 o 
   0   7  21        1.10        5.42     18.98 o 
  -3   0  22       97.89       69.14     40.67 o 
  -2   0  22       40.62       63.04     23.72 o 
  -1   0  22      569.91      519.21     50.84 o 
   0   0  22       54.96       54.90     31.18 o 
   1   0  22      132.20      143.02     27.11 o 
   2   0  22      203.40      184.37     43.38 o 
  -3   1  22      145.79      135.56     25.76 o 
  -2   1  22       72.84       65.07     32.54 o 
  -1   1  22      167.71      183.01     21.69 o 
   0   1  22       80.60       88.79     16.27 o 
   1   1  22       12.31       22.37     13.56 o 
   2   1  22       38.07       40.67     32.54 o 
  -3   2  22        8.67        8.81     22.37 o 
  -2   2  22       13.43       16.27     16.95 o 
  -1   2  22       82.46       73.20     30.50 o 
   0   2  22       73.79       66.43     21.01 o 
   1   2  22       85.83       79.98     19.66 o 
   2   2  22       10.94        5.42     23.05 o 
  -2   3  22        2.25      -10.85     21.01 o 
  -1   3  22        2.84       -6.78     21.69 o 
   0   3  22        7.31        2.03     17.62 o 
   1   3  22       33.08       18.98     24.40 o 
  -2   4  22       15.65        7.46     35.92 o 
  -1   4  22        2.74       10.17     18.30 o 
   0   4  22        1.25       -4.07     20.33 o 
   1   4  22       41.17       31.18     24.40 o 
                                                 
